# Supplementary material for: Bis(2-benzamido­benzimidazolato-κ2 N 1,O)(N,N-dimethyl­formamide-κO)copper(II)
Source: Acta Crystallogr Sect E Struct Rep Online. 2008 Jun 7;64(Pt 7):m876. doi: 10.1107/S1600536808016383 (PMC2961798; doi:10.1107/S1600536808016383)
Supplement: Supplementary file 1 [file e-64-0m876-sup1.cif]

##############################################################################
###                                                                        ###
###        Electronic paper (Acta Crystallographica Section E)             ###
###                                                                        ###
##############################################################################
#                                                                            #
# This CIF contains the data in a paper accepted for publication in Acta     #
# Crystallographica Section E. It conforms to the requirements of Notes      #
# for Authors for Section E, and has been peer reviewed under the auspices   #
# of the IUCr Commission on Journals.                                        #
#                                                                            #
# Full details of the Crystallographic Information File format               #
# are given in the paper "The Crystallographic Information File (CIF):       #
# a New Standard Archive File for Crystallography" by S. R. Hall, F. H.      #
# Allen and I. D. Brown [Acta Cryst. (1991), A47, 655-685].                  #
#                                                                            #
# The current version of the core CIF dictionary is obtainable from          #
# ftp://ftp.iucr.org/pub/cif_core.dic. The current version number is 2.4.    #
#                                                                            #
# Software is freely available for graphical display of the structure(s) in  #
# this CIF.  For information consult the CIF home page http://www.iucr.org/  #
# cif/home.html                                                              #
#                                                                            #
# This file may be used for bona fide research purposes within the           #
# scientific community so long as proper attribution is given to the journal # 
# article from which it was obtained.                                        #
#                                                                            #
##############################################################################
                                             
data_I
_audit_creation_method     SHELXL97
_chemical_name_systematic
;
Bis(2-benzamidobenzimidazolato-\k^2^N^1^,O)(N,N-dimethylformamide-\kO)copper(II)
;
_chemical_name_common     ?
_chemical_formula_moiety     'C31 H27 Cu N7 O3'
_chemical_formula_sum     'C31 H27 Cu N7 O3'
_chemical_formula_iupac     '[Cu (C14 H10 N3 O)2 (C3 H7 N O)]'
_chemical_formula_weight     609.14
_chemical_melting_point     ?
_symmetry_cell_setting     monoclinic
_symmetry_space_group_name_H-M     'P 21/c'
_symmetry_space_group_name_Hall     '-P 2ybc'
loop_
    _symmetry_equiv_pos_as_xyz
    'x, y, z'
    '-x, y+1/2, -z+1/2'
    '-x, -y, -z'
    'x, -y-1/2, z-1/2'
_cell_length_a     9.8798(2)
_cell_length_b     23.3089(9)
_cell_length_c     12.0765(4)
_cell_angle_alpha     90.00
_cell_angle_beta     106.427(2)
_cell_angle_gamma     90.00
_cell_volume     2667.54(15)
_cell_formula_units_Z     4
_cell_measurement_reflns_used     19475
_cell_measurement_theta_min     1.00
_cell_measurement_theta_max     30.03
_cell_measurement_temperature     173(2)
_exptl_crystal_description     prism
_exptl_crystal_colour     yellow
_exptl_crystal_size_max     0.15
_exptl_crystal_size_mid     0.10
_exptl_crystal_size_min     0.07
_exptl_crystal_density_diffrn     1.517
_exptl_crystal_density_meas     ?
_exptl_crystal_density_method     'not measured'
_exptl_crystal_F_000     1260
_exptl_absorpt_coefficient_mu     0.868
_exptl_absorpt_correction_type     none
_exptl_absorpt_process_details     ?
_exptl_absorpt_correction_T_min     ?
_exptl_absorpt_correction_T_max     ?
_exptl_special_details
;
;
_diffrn_ambient_temperature     173(2)
_diffrn_radiation_type     MoK\a
_diffrn_radiation_wavelength     0.71073
_diffrn_radiation_source     'fine-focus sealed tube'
_diffrn_radiation_monochromator     graphite
_diffrn_measurement_device_type     'Nonius KappaCCD'
_diffrn_measurement_method     '\w and \f'
_diffrn_detector_area_resol_mean     ?
_diffrn_reflns_number     22936
_diffrn_reflns_av_R_equivalents     0.0572
_diffrn_reflns_av_sigmaI/netI     0.0741
_diffrn_reflns_theta_min     1.75
_diffrn_reflns_theta_max     30.05
_diffrn_reflns_theta_full     30.05
_diffrn_measured_fraction_theta_max     0.992
_diffrn_measured_fraction_theta_full     0.992
_diffrn_reflns_limit_h_min     -10
_diffrn_reflns_limit_h_max     13
_diffrn_reflns_limit_k_min     -30
_diffrn_reflns_limit_k_max     32
_diffrn_reflns_limit_l_min     -17
_diffrn_reflns_limit_l_max     14
_diffrn_standards_number     .
_diffrn_standards_interval_count     .
_diffrn_standards_interval_time     .
_diffrn_standards_decay_%     0
_refine_special_details
;
Refinement of <i>F</i>^2^ against ALL reflections. The weighted <i>R</i>-factor
<i>wR</i> and goodness of fit <i>S</i> are based on <i>F</i>^2^, conventional
<i>R</i>-factors <i>R</i> are based on <i>F</i>, with <i>F</i> set to zero for
negative <i>F</i>^2^. The threshold expression of <i>F</i>^2^ >
\s(<i>F</i>^2^) is used only for calculating <i>R</i>-factors(gt) <i>etc</i>.
and is not relevant to the choice of reflections for refinement.
<i>R</i>-factors based on <i>F</i>^2^ are statistically about twice as large
as those based on <i>F</i>, and <i>R</i>- factors based on ALL data will be
even larger.
;
_reflns_number_total     7739
_reflns_number_gt     5179
_reflns_threshold_expression     I>2\s(I)
_refine_ls_structure_factor_coef     Fsqd
_refine_ls_matrix_type     full
_refine_ls_R_factor_all     0.0909
_refine_ls_R_factor_gt     0.0514
_refine_ls_wR_factor_gt     0.1437
_refine_ls_wR_factor_ref     0.1765
_refine_ls_goodness_of_fit_ref     1.100
_refine_ls_restrained_S_all     1.100
_refine_ls_number_reflns     7739
_refine_ls_number_parameters     379
_refine_ls_number_restraints     0
_refine_ls_hydrogen_treatment     constr
_refine_ls_weighting_scheme     calc
_refine_ls_weighting_details
       'calc w = 1/[\s^2^(Fo^2^)+(0.0937P)^2^+0.2242P] where P=(Fo^2^+2Fc^2^)/3'
_atom_sites_solution_hydrogens     geom
_atom_sites_solution_primary     direct
_atom_sites_solution_secondary     difmap
_refine_ls_shift/su_max     0.010
_refine_ls_shift/su_mean     0.001
_refine_diff_density_max     0.791
_refine_diff_density_min     -0.912
_refine_ls_extinction_method     none
_refine_ls_extinction_coef     ?
loop_
    _atom_type_symbol
    _atom_type_description
    _atom_type_scat_dispersion_real
    _atom_type_scat_dispersion_imag
    _atom_type_scat_source
    'C' 'C' 0.0033 0.0016
                         'International Tables Vol C Tables 4.2.6.8 and 6.1.1.4'
    'H' 'H' 0.0000 0.0000
                         'International Tables Vol C Tables 4.2.6.8 and 6.1.1.4'
    'N' 'N' 0.0061 0.0033
                         'International Tables Vol C Tables 4.2.6.8 and 6.1.1.4'
    'O' 'O' 0.0106 0.0060
                         'International Tables Vol C Tables 4.2.6.8 and 6.1.1.4'
    'Cu' 'Cu' 0.3201 1.2651
                         'International Tables Vol C Tables 4.2.6.8 and 6.1.1.4'
_computing_data_collection     'COLLECT (Nonius, 1998)'
_computing_cell_refinement     'DENZO (Nonius, 1998)'
_computing_data_reduction     'DENZO (Nonius, 1998)'
_computing_structure_solution     'SHELXS97 (Sheldrick, 2008)'
_computing_structure_refinement     'SHELXL97 (Sheldrick, 2008)'
_computing_molecular_graphics     'PLATON (Spek, 2003)'
_computing_publication_material     'SHELXL97 (Sheldrick, 2008)'
loop_
    _atom_site_type_symbol
    _atom_site_label
    _atom_site_fract_x
    _atom_site_fract_y
    _atom_site_fract_z
    _atom_site_U_iso_or_equiv
    _atom_site_adp_type
    _atom_site_calc_flag
    _atom_site_refinement_flags
    _atom_site_occupancy
    _atom_site_disorder_assembly
    _atom_site_disorder_group
    Cu Cu1 0.77484(3) 0.102988(16) 0.57415(3) 0.01523(12) Uani d . 1 . .
    O O1 0.6207(2) 0.08799(10) 0.43630(17) 0.0206(5) Uani d . 1 . .
    O O2 0.91496(19) 0.14195(10) 0.69308(17) 0.0181(5) Uani d . 1 . .
    O O3 0.6892(3) 0.22000(12) 0.5355(2) 0.0363(6) Uani d . 1 . .
    N N1 0.4257(2) 0.10498(11) 0.5051(2) 0.0161(5) Uani d . 1 . .
    H H1N 0.3343 0.1116 0.4861 0.019 Uiso calc . 1 . .
    N N2 0.6414(2) 0.09987(11) 0.6666(2) 0.0154(5) Uani d . 1 . .
    N N3 0.4298(2) 0.10461(11) 0.7000(2) 0.0162(5) Uani d . 1 . .
    N N4 1.1195(2) 0.13381(12) 0.63379(19) 0.0150(5) Uani d . 1 . .
    H H4N 1.2098 0.1423 0.6492 0.018 Uiso calc . 1 . .
    N N5 0.9199(2) 0.08316(11) 0.5005(2) 0.0141(5) Uani d . 1 . .
    N N6 1.1322(2) 0.08448(11) 0.4679(2) 0.0146(5) Uani d . 1 . .
    N N7 0.7081(3) 0.27521(13) 0.6965(2) 0.0235(6) Uani d . 1 . .
    C C1 0.4175(3) 0.05701(15) 0.2221(3) 0.0202(6) Uani d . 1 . .
    H H1 0.4952 0.0313 0.2434 0.024 Uiso calc . 1 . .
    C C2 0.3263(3) 0.05531(16) 0.1114(3) 0.0238(7) Uani d . 1 . .
    H H2 0.3383 0.0269 0.0586 0.029 Uiso calc . 1 . .
    C C3 0.2177(3) 0.09480(16) 0.0773(3) 0.0253(7) Uani d . 1 . .
    H H3 0.1580 0.0947 0.0003 0.030 Uiso calc . 1 . .
    C C4 0.1968(3) 0.13468(15) 0.1570(3) 0.0238(7) Uani d . 1 . .
    H H4 0.1228 0.1620 0.1337 0.029 Uiso calc . 1 . .
    C C5 0.2822(3) 0.13498(14) 0.2692(3) 0.0199(6) Uani d . 1 . .
    H H5 0.2642 0.1612 0.3235 0.024 Uiso calc . 1 . .
    C C6 0.3954(3) 0.09662(14) 0.3029(2) 0.0174(6) Uani d . 1 . .
    C C7 0.4893(3) 0.09693(13) 0.4238(3) 0.0169(6) Uani d . 1 . .
    C C8 0.5014(3) 0.10310(13) 0.6188(2) 0.0152(6) Uani d . 1 . .
    C C9 0.6610(3) 0.09950(13) 0.7858(2) 0.0163(6) Uani d . 1 . .
    C C10 0.7839(3) 0.09685(14) 0.8780(3) 0.0186(6) Uani d . 1 . .
    H H10 0.8742 0.0958 0.8647 0.022 Uiso calc . 1 . .
    C C11 0.7707(3) 0.09584(15) 0.9890(3) 0.0215(7) Uani d . 1 . .
    H H11 0.8532 0.0938 1.0527 0.026 Uiso calc . 1 . .
    C C12 0.6375(3) 0.09771(15) 1.0095(3) 0.0221(7) Uani d . 1 . .
    H H12 0.6318 0.0967 1.0867 0.026 Uiso calc . 1 . .
    C C13 0.5140(3) 0.10102(14) 0.9190(3) 0.0196(6) Uani d . 1 . .
    H H13 0.4238 0.1026 0.9325 0.023 Uiso calc . 1 . .
    C C14 0.5289(3) 0.10195(13) 0.8074(2) 0.0172(6) Uani d . 1 . .
    C C15 1.0370(3) 0.21264(15) 0.8703(3) 0.0196(6) Uani d . 1 . .
    H H15 0.9393 0.2039 0.8530 0.024 Uiso calc . 1 . .
    C C16 1.0996(3) 0.24783(15) 0.9635(3) 0.0211(7) Uani d . 1 . .
    H H16 1.0440 0.2642 1.0080 0.025 Uiso calc . 1 . .
    C C17 1.2437(3) 0.25913(14) 0.9917(3) 0.0215(6) Uani d . 1 . .
    H H17 1.2873 0.2818 1.0575 0.026 Uiso calc . 1 . .
    C C18 1.3231(3) 0.23727(14) 0.9238(3) 0.0210(6) Uani d . 1 . .
    H H18 1.4213 0.2453 0.9426 0.025 Uiso calc . 1 . .
    C C19 1.2601(3) 0.20368(14) 0.8286(2) 0.0178(6) Uani d . 1 . .
    H H19 1.3150 0.1899 0.7810 0.021 Uiso calc . 1 . .
    C C20 1.1171(3) 0.18985(13) 0.8016(2) 0.0150(6) Uani d . 1 . .
    C C21 1.0449(3) 0.15228(13) 0.7022(2) 0.0143(6) Uani d . 1 . .
    C C22 1.0554(3) 0.10161(13) 0.5393(2) 0.0133(5) Uani d . 1 . .
    C C23 0.9131(3) 0.05093(13) 0.4014(2) 0.0139(6) Uani d . 1 . .
    C C24 0.8023(3) 0.02016(14) 0.3286(2) 0.0177(6) Uani d . 1 . .
    H H24 0.7131 0.0180 0.3437 0.021 Uiso calc . 1 . .
    C C25 0.8257(3) -0.00729(14) 0.2333(2) 0.0181(6) Uani d . 1 . .
    H H25 0.7513 -0.0281 0.1818 0.022 Uiso calc . 1 . .
    C C26 0.9578(3) -0.00452(14) 0.2126(2) 0.0191(6) Uani d . 1 . .
    H H26 0.9704 -0.0228 0.1460 0.023 Uiso calc . 1 . .
    C C27 1.0707(3) 0.02399(14) 0.2862(2) 0.0170(6) Uani d . 1 . .
    H H27 1.1610 0.0246 0.2729 0.020 Uiso calc . 1 . .
    C C28 1.0456(3) 0.05168(13) 0.3806(2) 0.0148(6) Uani d . 1 . .
    C C29 0.7481(4) 0.25614(16) 0.6062(3) 0.0286(8) Uani d . 1 . .
    H H29 0.8317 0.2725 0.5958 0.034 Uiso calc . 1 . .
    C C30 0.7822(4) 0.31968(18) 0.7732(3) 0.0342(8) Uani d . 1 . .
    H H30A 0.7344 0.3270 0.8327 0.051 Uiso calc . 1 . .
    H H30B 0.7830 0.3549 0.7291 0.051 Uiso calc . 1 . .
    H H30C 0.8794 0.3073 0.8098 0.051 Uiso calc . 1 . .
    C C31 0.5809(4) 0.25256(18) 0.7197(3) 0.0361(9) Uani d . 1 . .
    H H31A 0.5680 0.2709 0.7890 0.054 Uiso calc . 1 . .
    H H31B 0.5905 0.2110 0.7318 0.054 Uiso calc . 1 . .
    H H31C 0.4989 0.2606 0.6537 0.054 Uiso calc . 1 . .
loop_
    _atom_site_aniso_label
    _atom_site_aniso_U_11
    _atom_site_aniso_U_22
    _atom_site_aniso_U_33
    _atom_site_aniso_U_12
    _atom_site_aniso_U_13
    _atom_site_aniso_U_23
    Cu1 0.00960(17) 0.0223(2) 0.01411(18) -0.00114(14) 0.00387(12) -0.00258(15)
    O1 0.0123(9) 0.0329(14) 0.0159(10) -0.0003(9) 0.0030(7) -0.0047(9)
    O2 0.0118(9) 0.0254(13) 0.0177(10) -0.0017(8) 0.0049(7) -0.0069(9)
    O3 0.0461(15) 0.0335(16) 0.0240(12) 0.0045(12) 0.0010(11) -0.0073(11)
    N1 0.0095(10) 0.0239(15) 0.0144(11) -0.0015(10) 0.0028(8) -0.0032(10)
    N2 0.0103(10) 0.0214(14) 0.0145(11) -0.0016(9) 0.0035(8) 0.0006(10)
    N3 0.0125(10) 0.0237(14) 0.0132(11) -0.0018(10) 0.0047(9) -0.0012(10)
    N4 0.0099(10) 0.0215(14) 0.0138(11) -0.0033(10) 0.0037(8) -0.0010(10)
    N5 0.0103(10) 0.0179(13) 0.0136(11) -0.0013(9) 0.0023(8) -0.0021(10)
    N6 0.0114(10) 0.0190(13) 0.0138(11) -0.0018(10) 0.0044(8) -0.0025(10)
    N7 0.0246(13) 0.0234(15) 0.0213(13) 0.0027(11) 0.0047(10) -0.0019(11)
    C1 0.0154(13) 0.0276(18) 0.0188(14) -0.0016(12) 0.0068(11) -0.0036(13)
    C2 0.0219(15) 0.035(2) 0.0152(14) -0.0058(14) 0.0063(11) -0.0056(14)
    C3 0.0262(16) 0.034(2) 0.0143(14) -0.0059(14) 0.0030(12) 0.0001(13)
    C4 0.0238(15) 0.0237(19) 0.0217(15) 0.0021(13) 0.0026(12) 0.0045(13)
    C5 0.0202(14) 0.0213(18) 0.0174(14) -0.0011(12) 0.0042(11) 0.0004(12)
    C6 0.0135(12) 0.0231(17) 0.0153(13) -0.0034(11) 0.0038(10) -0.0015(12)
    C7 0.0118(12) 0.0208(17) 0.0188(14) -0.0013(11) 0.0052(10) -0.0005(12)
    C8 0.0128(12) 0.0182(15) 0.0154(13) -0.0015(11) 0.0054(10) -0.0001(12)
    C9 0.0159(13) 0.0178(16) 0.0159(13) -0.0009(11) 0.0056(10) -0.0009(12)
    C10 0.0133(13) 0.0220(17) 0.0196(14) 0.0027(11) 0.0031(10) 0.0004(12)
    C11 0.0187(14) 0.0282(19) 0.0151(14) 0.0018(12) 0.0008(11) 0.0015(12)
    C12 0.0217(15) 0.0285(19) 0.0165(14) -0.0005(13) 0.0062(11) 0.0000(13)
    C13 0.0178(13) 0.0252(17) 0.0174(14) -0.0012(12) 0.0078(11) -0.0002(13)
    C14 0.0147(13) 0.0189(16) 0.0167(13) -0.0017(11) 0.0025(10) -0.0001(12)
    C15 0.0163(13) 0.0233(17) 0.0193(14) -0.0008(12) 0.0052(11) -0.0024(13)
    C16 0.0244(15) 0.0222(17) 0.0179(14) -0.0001(13) 0.0077(11) -0.0044(13)
    C17 0.0272(15) 0.0188(17) 0.0164(14) -0.0041(13) 0.0028(12) -0.0037(12)
    C18 0.0169(13) 0.0204(17) 0.0226(15) -0.0024(12) 0.0008(11) -0.0021(13)
    C19 0.0143(13) 0.0194(16) 0.0186(14) 0.0016(11) 0.0028(10) -0.0010(12)
    C20 0.0155(12) 0.0156(15) 0.0138(13) -0.0010(11) 0.0038(10) 0.0004(11)
    C21 0.0139(12) 0.0137(15) 0.0145(13) 0.0017(11) 0.0028(10) 0.0004(11)
    C22 0.0117(12) 0.0154(15) 0.0130(12) 0.0013(11) 0.0037(9) 0.0006(11)
    C23 0.0110(12) 0.0169(15) 0.0140(13) 0.0014(11) 0.0037(10) -0.0002(11)
    C24 0.0146(13) 0.0199(16) 0.0174(14) -0.0011(11) 0.0025(10) -0.0034(12)
    C25 0.0168(13) 0.0177(16) 0.0176(14) -0.0020(12) 0.0014(10) -0.0036(12)
    C26 0.0249(15) 0.0189(16) 0.0134(13) 0.0010(12) 0.0054(11) -0.0009(12)
    C27 0.0168(13) 0.0188(16) 0.0167(13) 0.0003(11) 0.0069(10) -0.0003(12)
    C28 0.0125(12) 0.0165(15) 0.0144(13) -0.0011(11) 0.0020(10) 0.0019(11)
    C29 0.0312(17) 0.031(2) 0.0234(16) 0.0061(15) 0.0072(13) 0.0029(15)
    C30 0.0370(19) 0.030(2) 0.0317(19) 0.0006(16) 0.0035(15) -0.0049(16)
    C31 0.0349(19) 0.039(2) 0.036(2) -0.0051(17) 0.0118(15) -0.0035(18)
_geom_special_details
;
All e.s.d.'s (except the e.s.d. in the dihedral angle between two l.s. planes)
are estimated using the full covariance matrix. The cell e.s.d.'s are taken
into account individually in the estimation of e.s.d.'s in distances, angles
and torsion angles; correlations between e.s.d.'s in cell parameters are only
used when they are defined by crystal symmetry. An approximate (isotropic)
treatment of cell e.s.d.'s is used for estimating e.s.d.'s involving l.s.
planes.
;
loop_
    _geom_bond_atom_site_label_1
    _geom_bond_atom_site_label_2
    _geom_bond_site_symmetry_2
    _geom_bond_distance
    _geom_bond_publ_flag
    Cu1 O2 . 1.918(2) y
    Cu1 O1 . 1.944(2) y
    Cu1 N5 . 1.945(2) y
    Cu1 N2 . 1.956(2) y
    Cu1 O3 . 2.855(3) y
    O1 C7 . 1.281(3) ?
    O2 C21 . 1.280(3) ?
    O3 C29 . 1.223(4) ?
    N1 C7 . 1.321(4) ?
    N1 C8 . 1.365(4) ?
    N1 H1N . 0.8800 ?
    N2 C8 . 1.341(3) ?
    N2 C9 . 1.397(3) ?
    N3 C8 . 1.363(4) ?
    N3 C14 . 1.388(4) ?
    N4 C21 . 1.325(3) ?
    N4 C22 . 1.363(4) ?
    N4 H4N . 0.8800 ?
    N5 C22 . 1.357(3) ?
    N5 C23 . 1.398(4) ?
    N6 C22 . 1.360(3) ?
    N6 C28 . 1.384(4) ?
    N7 C29 . 1.336(4) ?
    N7 C30 . 1.444(5) ?
    N7 C31 . 1.461(4) ?
    C1 C2 . 1.385(4) ?
    C1 C6 . 1.404(4) ?
    C1 H1 . 0.9500 ?
    C2 C3 . 1.385(5) ?
    C2 H2 . 0.9500 ?
    C3 C4 . 1.395(5) ?
    C3 H3 . 0.9500 ?
    C4 C5 . 1.378(4) ?
    C4 H4 . 0.9500 ?
    C5 C6 . 1.400(4) ?
    C5 H5 . 0.9500 ?
    C6 C7 . 1.492(4) ?
    C9 C10 . 1.397(4) ?
    C9 C14 . 1.402(4) ?
    C10 C11 . 1.384(4) ?
    C10 H10 . 0.9500 ?
    C11 C12 . 1.407(4) ?
    C11 H11 . 0.9500 ?
    C12 C13 . 1.391(4) ?
    C12 H12 . 0.9500 ?
    C13 C14 . 1.398(4) ?
    C13 H13 . 0.9500 ?
    C15 C16 . 1.389(4) ?
    C15 C20 . 1.403(4) ?
    C15 H15 . 0.9500 ?
    C16 C17 . 1.392(4) ?
    C16 H16 . 0.9500 ?
    C17 C18 . 1.383(4) ?
    C17 H17 . 0.9500 ?
    C18 C19 . 1.385(4) ?
    C18 H18 . 0.9500 ?
    C19 C20 . 1.396(4) ?
    C19 H19 . 0.9500 ?
    C20 C21 . 1.494(4) ?
    C23 C24 . 1.394(4) ?
    C23 C28 . 1.400(4) ?
    C24 C25 . 1.393(4) ?
    C24 H24 . 0.9500 ?
    C25 C26 . 1.397(4) ?
    C25 H25 . 0.9500 ?
    C26 C27 . 1.384(4) ?
    C26 H26 . 0.9500 ?
    C27 C28 . 1.393(4) ?
    C27 H27 . 0.9500 ?
    C29 H29 . 0.9500 ?
    C30 H30A . 0.9800 ?
    C30 H30B . 0.9800 ?
    C30 H30C . 0.9800 ?
    C31 H31A . 0.9800 ?
    C31 H31B . 0.9800 ?
    C31 H31C . 0.9800 ?
loop_
    _geom_angle_atom_site_label_1
    _geom_angle_atom_site_label_2
    _geom_angle_atom_site_label_3
    _geom_angle_site_symmetry_1
    _geom_angle_site_symmetry_3
    _geom_angle
    _geom_angle_publ_flag
    O2 Cu1 O1 . . 162.00(10) n
    O2 Cu1 N5 . . 89.19(9) n
    O1 Cu1 N5 . . 93.79(9) n
    O2 Cu1 N2 . . 92.89(9) n
    O1 Cu1 N2 . . 89.46(9) n
    N5 Cu1 N2 . . 162.91(11) n
    O3 Cu1 O1 . . 84.70(9) n
    O3 Cu1 O2 . . 77.75(8) n
    O3 Cu1 N2 . . 84.97(9) n
    O3 Cu1 N5 . . 112.03(10) n
    C7 O1 Cu1 . . 126.5(2) ?
    C21 O2 Cu1 . . 130.33(18) ?
    C7 N1 C8 . . 120.2(2) ?
    C7 N1 H1N . . 119.9 ?
    C8 N1 H1N . . 119.9 ?
    C8 N2 C9 . . 105.7(2) ?
    C8 N2 Cu1 . . 122.08(19) ?
    C9 N2 Cu1 . . 131.98(18) ?
    C8 N3 C14 . . 107.3(2) ?
    C21 N4 C22 . . 119.5(2) ?
    C21 N4 H4N . . 120.3 ?
    C22 N4 H4N . . 120.3 ?
    C22 N5 C23 . . 105.7(2) ?
    C22 N5 Cu1 . . 123.32(19) ?
    C23 N5 Cu1 . . 130.99(18) ?
    C22 N6 C28 . . 108.0(2) ?
    C29 N7 C30 . . 123.3(3) ?
    C29 N7 C31 . . 120.3(3) ?
    C30 N7 C31 . . 116.3(3) ?
    C2 C1 C6 . . 120.2(3) ?
    C2 C1 H1 . . 119.9 ?
    C6 C1 H1 . . 119.9 ?
    C3 C2 C1 . . 120.4(3) ?
    C3 C2 H2 . . 119.8 ?
    C1 C2 H2 . . 119.8 ?
    C2 C3 C4 . . 119.4(3) ?
    C2 C3 H3 . . 120.3 ?
    C4 C3 H3 . . 120.3 ?
    C5 C4 C3 . . 120.8(3) ?
    C5 C4 H4 . . 119.6 ?
    C3 C4 H4 . . 119.6 ?
    C4 C5 C6 . . 120.0(3) ?
    C4 C5 H5 . . 120.0 ?
    C6 C5 H5 . . 120.0 ?
    C5 C6 C1 . . 119.1(3) ?
    C5 C6 C7 . . 120.4(3) ?
    C1 C6 C7 . . 120.5(3) ?
    O1 C7 N1 . . 127.9(3) ?
    O1 C7 C6 . . 116.3(3) ?
    N1 C7 C6 . . 115.7(2) ?
    N2 C8 N3 . . 111.9(2) ?
    N2 C8 N1 . . 129.8(3) ?
    N3 C8 N1 . . 118.3(2) ?
    C10 C9 N2 . . 131.1(3) ?
    C10 C9 C14 . . 119.9(3) ?
    N2 C9 C14 . . 109.0(2) ?
    C11 C10 C9 . . 118.3(3) ?
    C11 C10 H10 . . 120.9 ?
    C9 C10 H10 . . 120.9 ?
    C10 C11 C12 . . 121.2(3) ?
    C10 C11 H11 . . 119.4 ?
    C12 C11 H11 . . 119.4 ?
    C13 C12 C11 . . 121.4(3) ?
    C13 C12 H12 . . 119.3 ?
    C11 C12 H12 . . 119.3 ?
    C12 C13 C14 . . 116.7(3) ?
    C12 C13 H13 . . 121.6 ?
    C14 C13 H13 . . 121.6 ?
    N3 C14 C13 . . 131.5(3) ?
    N3 C14 C9 . . 106.1(2) ?
    C13 C14 C9 . . 122.4(3) ?
    C16 C15 C20 . . 120.4(3) ?
    C16 C15 H15 . . 119.8 ?
    C20 C15 H15 . . 119.8 ?
    C15 C16 C17 . . 120.0(3) ?
    C15 C16 H16 . . 120.0 ?
    C17 C16 H16 . . 120.0 ?
    C18 C17 C16 . . 119.9(3) ?
    C18 C17 H17 . . 120.1 ?
    C16 C17 H17 . . 120.1 ?
    C17 C18 C19 . . 120.2(3) ?
    C17 C18 H18 . . 119.9 ?
    C19 C18 H18 . . 119.9 ?
    C18 C19 C20 . . 120.8(3) ?
    C18 C19 H19 . . 119.6 ?
    C20 C19 H19 . . 119.6 ?
    C19 C20 C15 . . 118.6(3) ?
    C19 C20 C21 . . 123.0(3) ?
    C15 C20 C21 . . 118.5(2) ?
    O2 C21 N4 . . 127.3(3) ?
    O2 C21 C20 . . 114.7(2) ?
    N4 C21 C20 . . 118.0(2) ?
    N5 C22 N6 . . 111.1(2) ?
    N5 C22 N4 . . 130.0(2) ?
    N6 C22 N4 . . 118.8(2) ?
    C24 C23 N5 . . 130.9(2) ?
    C24 C23 C28 . . 120.1(3) ?
    N5 C23 C28 . . 109.0(2) ?
    C25 C24 C23 . . 118.2(3) ?
    C25 C24 H24 . . 120.9 ?
    C23 C24 H24 . . 120.9 ?
    C24 C25 C26 . . 120.5(3) ?
    C24 C25 H25 . . 119.7 ?
    C26 C25 H25 . . 119.7 ?
    C27 C26 C25 . . 122.1(3) ?
    C27 C26 H26 . . 118.9 ?
    C25 C26 H26 . . 118.9 ?
    C26 C27 C28 . . 116.7(3) ?
    C26 C27 H27 . . 121.6 ?
    C28 C27 H27 . . 121.6 ?
    N6 C28 C27 . . 131.6(2) ?
    N6 C28 C23 . . 106.2(2) ?
    C27 C28 C23 . . 122.2(3) ?
    O3 C29 N7 . . 127.4(3) ?
    O3 C29 H29 . . 116.3 ?
    N7 C29 H29 . . 116.3 ?
    N7 C30 H30A . . 109.5 ?
    N7 C30 H30B . . 109.5 ?
    H30A C30 H30B . . 109.5 ?
    N7 C30 H30C . . 109.5 ?
    H30A C30 H30C . . 109.5 ?
    H30B C30 H30C . . 109.5 ?
    N7 C31 H31A . . 109.5 ?
    N7 C31 H31B . . 109.5 ?
    H31A C31 H31B . . 109.5 ?
    N7 C31 H31C . . 109.5 ?
    H31A C31 H31C . . 109.5 ?
    H31B C31 H31C . . 109.5 ?
loop_
    _geom_hbond_atom_site_label_D
    _geom_hbond_atom_site_label_H
    _geom_hbond_atom_site_label_A
    _geom_hbond_site_symmetry_A
    _geom_hbond_distance_DH
    _geom_hbond_distance_HA
    _geom_hbond_distance_DA
    _geom_hbond_angle_DHA
    N1 H1N N6 1_455 0.88 2.05 2.847(3) 151
    N4 H4N N3 1_655 0.88 2.26 3.019(3) 144
data_global
_journal_date_recd_electronic     2008-05-28
_journal_date_accepted     2008-05-29
_journal_name_full     'Acta Crystallographica, Section E'
_journal_year     2008
_journal_volume     64
_journal_issue      7
_journal_page_first     m876
_journal_page_last     m876
_journal_paper_category     QM
_journal_coeditor_code     HB2739
_publ_contact_author_name     'Mohamed Gaye'
_publ_contact_author_address
;
Departement de Chimie
Faculte des Sciences et Techniques
Universite Cheikh Anta Diop
Dakar
Senegal
;
_publ_contact_author_email     mlgayeastou@yahoo.fr
_publ_contact_author_fax     '002218246318'
_publ_contact_author_phone     '002218247804'
_publ_section_title
;\
Bis(2-benzamidobenzimidazolato-\k^2^<i>N</i>^1^,<i>O</i>)(<i>N</i>,<i>N</i>-\
dimethylformamide-\k<i>O</i>)copper(II)
;
loop_
    _publ_author_name
    _publ_author_address
    'Thiam, Elhadj Ibrahima'
;
D\'epartement de Chimie
Facult\'e des Sciences et Techniques
Universit\'e Cheikh Anta Diop
Dakar
Senegal
;
    'Tamboura, Farba'
;
D\'epartement de Chimie
Facult\'e des Sciences et Techniques
Universit\'e Cheikh Anta Diop
Dakar
Senegal
;
    'Gaye, Mohamed'
;
D\'epartement de Chimie
Facult\'e des Sciences et Techniques
Universit\'e Cheikh Anta Diop
Dakar
Senegal
;
    'Sall, Abdou Salam'
;
D\'epartement de Chimie
Facult\'e des Sciences et Techniques
Universit\'e Cheikh Anta Diop
Dakar
Senegal
;
    'Barry, Aliou Hamady'
;
D\'epartement de Chimie
Facult\'e des Sciences
Universit\'e de Nouakchott
Nouakchott
Mauritania
;
