# Supplementary material for: Bis(2-benzamido­benzimidazolato-κ2 N 1,O)(N,N-dimethyl­formamide-κO)copper(II)
Source: Acta Crystallogr Sect E Struct Rep Online. 2008 Jun 7;64(Pt 7):m876. doi: 10.1107/S1600536808016383 (PMC2961798; doi:10.1107/S1600536808016383)
Supplement: Supplementary file 2 [file e-64-0m876-Isup2.hkl]

#
# h,k,l, Fc-squared, Fo-squared, sigma(Fo-squared) and status flag
#
data_I
_shelx_title ' CrystalBuilderInfo $monoclinic $P 21/c $? $green $'
_shelx_refln_list_code          4
_shelx_F_calc_maximum      364.65
_exptl_crystal_F_000      1260.00
_reflns_d_resolution_high  0.7097
 
loop_
 _symmetry_equiv_pos_as_xyz
 'x, y, z'
 '-x, y+1/2, -z+1/2'
 '-x, -y, -z'
 'x, -y-1/2, z-1/2'
 
_cell_length_a     9.8798
_cell_length_b    23.3089
_cell_length_c    12.0765
_cell_angle_alpha  90.000
_cell_angle_beta  106.427
_cell_angle_gamma  90.000
 
_shelx_F_squared_multiplier     1.000
 
loop_
 _refln_index_h
 _refln_index_k
 _refln_index_l
 _refln_F_squared_calc
 _refln_F_squared_meas
 _refln_F_squared_sigma
 _refln_observed_status
   1   0   0      528.95       -0.64      3.14 o
   2   0   0    12720.17    12862.58    191.89 o
   3   0   0     1384.05     1284.35     25.63 o
   4   0   0     3571.13     2852.51     50.44 o
   5   0   0      296.60      178.50     10.33 o
   6   0   0     9374.12     9284.33    163.90 o
   7   0   0    13796.66    14221.37    276.15 o
   8   0   0       38.60       36.60     15.46 o
   9   0   0     1990.65     2250.21    100.11 o
  10   0   0       88.05      197.06     54.11 o
  11   0   0     4085.99     4232.06    197.06 o
  12   0   0       71.07       56.79     57.88 o
  13   0   0       14.34      -13.15     63.43 o
   1   1   0     3262.65       39.42     19.85 o
   2   1   0     4614.89     4757.87     57.03 o
   3   1   0     9714.68     9479.04    104.68 o
   4   1   0      892.98      936.14     16.00 o
   5   1   0      103.22       42.25      9.64 o
   6   1   0     2530.89     2530.51     41.24 o
   7   1   0      366.39      365.97     27.59 o
   8   1   0     4526.82     4365.69     76.26 o
   9   1   0       11.35       11.29     17.20 o
  10   1   0       43.04       53.08     35.29 o
  11   1   0        5.60      -15.32     32.60 o
  12   1   0      726.52      770.41     56.78 o
  13   1   0       75.29       76.90     44.79 o
   0   2   0     3899.72       -1.91      2.71 o
   1   2   0      287.27      117.98     41.73 o
   2   2   0     6697.36     7057.52     92.15 o
   3   2   0     3469.73     3446.73     43.25 o
   4   2   0      671.89      720.19     13.03 o
   5   2   0     4036.30     4384.03     61.10 o
   6   2   0      123.38      133.68      6.75 o
   7   2   0     3844.27     3807.34     61.65 o
   8   2   0      144.26      138.12     13.63 o
   9   2   0       19.37       15.98     15.18 o
  10   2   0        1.40      -10.34     28.30 o
  11   2   0       97.77       69.94     33.34 o
  12   2   0        0.37       46.16     40.69 o
  13   2   0       85.92       73.28     45.08 o
   1   3   0     8459.53     6633.67    827.73 o
   2   3   0     3341.14     3427.90     47.67 o
   3   3   0     8479.21     7789.87     95.48 o
   4   3   0       48.68      148.53      6.65 o
   5   3   0      293.19      260.03      8.20 o
   6   3   0     9433.93     9210.51    105.37 o
   7   3   0     2236.23     2399.32     59.31 o
   8   3   0    15557.21    15304.96    230.45 o
   9   3   0     1442.66     1395.70     57.11 o
  10   3   0       34.71       55.67     38.11 o
  11   3   0      122.23       92.17     37.32 o
  12   3   0      481.99      425.75     49.59 o
  13   3   0       18.33      -13.60     52.06 o
   0   4   0    49438.43    42456.05   5234.65 o
   1   4   0     6810.66     6920.87    119.91 o
   2   4   0       24.39       20.59      5.44 o
   3   4   0    10993.84    10840.52    140.50 o
   4   4   0      302.75      169.37      8.36 o
   5   4   0     3102.23     2655.96     46.01 o
   6   4   0     1416.69     1458.41     41.67 o
   7   4   0     8096.19     8171.00    139.97 o
   8   4   0     2162.07     1986.44     65.24 o
   9   4   0     2077.56     2205.04     63.23 o
  10   4   0       56.49       68.17     25.78 o
  11   4   0     1421.72     1368.69     67.51 o
  12   4   0      389.71      368.56     62.57 o
  13   4   0      232.63      206.06     55.48 o
   1   5   0      351.73      326.05     17.67 o
   2   5   0      297.25      404.31     13.63 o
   3   5   0      404.74      433.99     16.38 o
   4   5   0      270.95      292.37     17.32 o
   5   5   0       69.74       63.97      7.52 o
   6   5   0      360.19      328.34     22.64 o
   7   5   0       43.55       50.71     15.02 o
   8   5   0      301.28      312.20     26.81 o
   9   5   0       39.33       66.58     26.25 o
  10   5   0      233.54      216.23     33.23 o
  11   5   0      277.45      271.92     42.67 o
  12   5   0      244.26      262.21     51.23 o
  13   5   0      159.15      124.04     59.66 o
   0   6   0   132972.13   136705.42   4247.41 o
   1   6   0    30874.91    31725.48    507.82 o
   2   6   0     2030.82     2476.18     66.83 o
   3   6   0       26.00       20.46      7.26 o
   4   6   0      607.38      641.95     15.96 o
   5   6   0      943.70     1098.71     38.64 o
   6   6   0     1939.58     2227.19     53.59 o
   7   6   0     3654.79     3805.99    165.69 o
   8   6   0     1539.10     1524.81     45.05 o
   9   6   0     1974.35     2322.96     97.21 o
  10   6   0        1.85       -7.83     37.42 o
  11   6   0     2314.01     2648.78    118.46 o
  12   6   0       59.83       26.53     56.67 o
  13   6   0      588.93      559.91     73.01 o
   1   7   0    17193.82    16603.17    387.72 o
   2   7   0      852.67     1268.19     30.80 o
   3   7   0     5222.96     4804.68     75.53 o
   4   7   0       13.79       75.84      8.77 o
   5   7   0     1149.51     1132.79     23.27 o
   6   7   0     5133.01     4957.73     91.21 o
   7   7   0      243.97      383.20     28.17 o
   8   7   0     3504.94     3498.76    118.87 o
   9   7   0     1821.92     1804.85     73.09 o
  10   7   0      425.02      491.29     51.96 o
  11   7   0        6.29       35.65     35.21 o
  12   7   0     1068.37     1073.18     77.92 o
  13   7   0      145.61      132.08     55.62 o
   0   8   0    31005.37    28339.20    674.59 o
   1   8   0      412.97      403.98     30.30 o
   2   8   0     2170.68     2210.62     43.70 o
   3   8   0     1701.97     1414.09     30.83 o
   4   8   0     2442.24     2345.82     39.64 o
   5   8   0      482.82      438.40     17.25 o
   6   8   0      263.98      286.34     15.84 o
   7   8   0      698.48      610.05     43.40 o
   8   8   0        9.54       22.97     25.41 o
   9   8   0      209.44      196.80     25.96 o
  10   8   0       28.04       35.30     43.41 o
  11   8   0       93.20       88.27     38.66 o
  12   8   0        0.19       40.81     44.68 o
   1   9   0     9945.58     8844.22    212.98 o
   2   9   0        8.74        4.78     15.11 o
   3   9   0     1049.44      959.99     25.63 o
   4   9   0      289.65      302.34     15.26 o
   5   9   0       18.79       17.83     12.35 o
   6   9   0     2953.51     3096.77     61.17 o
   7   9   0       12.70       38.64      9.22 o
   8   9   0     2446.77     2676.19     84.13 o
   9   9   0      139.10      135.33     26.47 o
  10   9   0       15.87       35.46     29.27 o
  11   9   0       48.35       -1.91     43.29 o
  12   9   0      259.77      223.59     61.54 o
   0  10   0    46985.89    51116.93   1185.11 o
   1  10   0     6072.86     6866.48    123.79 o
   2  10   0     3024.21     3087.29     75.05 o
   3  10   0     4341.44     5319.84     91.64 o
   4  10   0     4053.63     4678.06     89.61 o
   5  10   0     6269.56     6417.73    164.04 o
   6  10   0       17.59       27.30     21.10 o
   7  10   0     6013.17     6258.47    266.21 o
   8  10   0     1750.10     1589.61     66.56 o
   9  10   0      856.26      966.57     47.01 o
  10  10   0       49.94       75.81     38.11 o
  11  10   0     1795.55     1832.63     91.08 o
  12  10   0      374.09      367.91     60.08 o
   1  11   0     4381.21     4213.40     88.94 o
   2  11   0       11.59       12.88     12.54 o
   3  11   0     7350.01     7589.20    176.91 o
   4  11   0      425.96      428.28     37.85 o
   5  11   0       56.70       69.99     18.18 o
   6  11   0     1190.23     1102.09     41.47 o
   7  11   0       24.78       19.85     13.25 o
   8  11   0     3120.28     3273.46    102.27 o
   9  11   0      363.16      394.05     42.39 o
  10  11   0     1316.65     1434.02     69.80 o
  11  11   0      426.54      386.02     57.98 o
  12  11   0      668.68      723.88     69.59 o
   0  12   0     5696.90     6212.95    173.17 o
   1  12   0      215.07      212.08     19.51 o
   2  12   0       44.38       89.44     18.09 o
   3  12   0      705.22      680.49     24.66 o
   4  12   0      118.22      187.30     16.99 o
   5  12   0     1001.01     1203.75     55.02 o
   6  12   0       43.67       63.22     40.16 o
   7  12   0      931.50      895.73     35.20 o
   8  12   0      379.51      225.76     61.22 o
   9  12   0       23.39       28.70     31.12 o
  10  12   0       12.40       23.11     33.94 o
  11  12   0      112.10       10.91     52.31 o
  12  12   0        2.32      -38.26     54.11 o
   1  13   0    11351.48    11838.67    219.61 o
   2  13   0      483.57      551.64     26.45 o
   3  13   0     8184.87     7887.92    142.38 o
   4  13   0     2668.46     2708.74    141.50 o
   5  13   0      599.63      475.05     38.92 o
   6  13   0     4687.62     4788.78    131.21 o
   7  13   0       93.87      146.35     22.96 o
   8  13   0     2015.29     2066.31    130.10 o
   9  13   0     1366.19     1435.85     85.45 o
  10  13   0     1117.69     1260.19     93.75 o
  11  13   0      425.30      426.55     89.92 o
  12  13   0      104.88      193.24     59.53 o
   0  14   0    14648.16    14893.67    374.56 o
   1  14   0     5708.42     5740.18    194.41 o
   2  14   0     1340.02     1349.67     50.54 o
   3  14   0     3279.75     3361.41    129.38 o
   4  14   0     2733.60     2712.88     91.12 o
   5  14   0     2788.99     3039.99    178.17 o
   6  14   0     1180.57     1148.21     45.94 o
   7  14   0     4407.78     5179.81    163.55 o
   8  14   0      920.43      749.99     84.18 o
   9  14   0     2682.13     2843.09    187.50 o
  10  14   0        2.60       20.52     44.58 o
  11  14   0     1543.81     1516.87    121.67 o
  12  14   0       50.67        8.36     58.13 o
   1  15   0      139.14      130.25     21.28 o
   2  15   0     1399.74     1435.38     75.86 o
   3  15   0      834.70      771.92     38.87 o
   4  15   0      682.42      669.78     64.07 o
   5  15   0      523.63      517.07     32.59 o
   6  15   0      355.04      313.27     28.01 o
   7  15   0        0.31      -21.38     21.94 o
   8  15   0       25.96       34.44     38.26 o
   9  15   0      638.70      608.41     84.18 o
  10  15   0       34.46       30.61     46.00 o
  11  15   0        0.52      -41.18     59.46 o
   0  16   0    11411.22    13094.27    478.31 o
   1  16   0     1116.72     1311.62     59.34 o
   2  16   0      315.26      275.45     49.74 o
   3  16   0        1.57      -22.88     22.88 o
   4  16   0     1282.67     1393.36     55.43 o
   5  16   0      518.11      449.26     33.39 o
   6  16   0        4.97       11.00     29.53 o
   7  16   0     3585.77     3561.12    136.62 o
   8  16   0      135.82      198.98     72.70 o
   9  16   0       32.09        0.00     68.88 o
  10  16   0        9.11      -44.71     76.53 o
  11  16   0      608.73      531.75     84.43 o
   1  17   0    10111.64    10912.88    285.37 o
   2  17   0      688.59      650.72    133.93 o
   3  17   0     5168.86     4962.36    242.98 o
   4  17   0       51.09       36.58     33.10 o
   5  17   0       63.52      118.62     61.22 o
   6  17   0       28.21      -12.81     24.54 o
   7  17   0      514.87      457.87     44.57 o
   8  17   0     3837.66     4105.83    264.03 o
   9  17   0      513.29      596.93     84.18 o
  10  17   0      370.74      295.51     59.06 o
  11  17   0      506.13      570.15    118.62 o
   0  18   0      319.48      275.51     65.05 o
   1  18   0     1400.82     1423.69     68.96 o
   2  18   0       27.30       14.83     40.18 o
   3  18   0      213.03      218.24     37.51 o
   4  18   0     2177.15     2425.96    101.44 o
   5  18   0      777.01      779.49     89.92 o
   6  18   0      237.04      276.63     41.71 o
   7  18   0      117.53      221.94     76.53 o
   8  18   0      422.18      417.09     76.53 o
   9  18   0       56.46        7.65     80.36 o
  10  18   0      113.54      163.35     60.83 o
  11  18   0      916.04     1017.85    168.37 o
   1  19   0       59.84       99.35     42.09 o
   2  19   0      106.25      117.24     33.74 o
   3  19   0      139.33       15.31     27.06 o
   4  19   0      120.86       95.66     35.17 o
   5  19   0        3.10      -36.73     36.73 o
   6  19   0      918.91     1029.13    116.71 o
   7  19   0        6.03      -55.48     55.48 o
   8  19   0      504.71      440.05     80.36 o
   9  19   0        9.23       30.61     84.18 o
  10  19   0        4.85       36.30     48.70 o
   0  20   0    18122.35    20433.49    757.65 o
   1  20   0      311.84      265.16     51.66 o
   2  20   0       10.52       -3.32     65.05 o
   3  20   0      359.00      325.25     76.53 o
   4  20   0     1357.35     1521.47     77.21 o
   5  20   0     1009.56      978.44     68.01 o
   6  20   0      957.78      821.43     64.26 o
   7  20   0     3101.08     3044.88    125.62 o
   8  20   0      308.84      302.29     88.01 o
   9  20   0      450.62      390.30     84.18 o
  10  20   0      153.61      141.58     72.70 o
   1  21   0      427.36      444.01     72.70 o
   2  21   0      314.73      293.83     42.29 o
   3  21   0     2359.67     2574.71    112.26 o
   4  21   0     1251.09     1338.22    124.36 o
   5  21   0       66.78       22.55     37.59 o
   6  21   0       72.68       84.18     37.88 o
   7  21   0      302.49      264.03     88.01 o
   8  21   0     1740.30     1840.54    164.54 o
   9  21   0      429.51      214.28     80.36 o
  10  21   0      371.45      183.67     99.49 o
   0  22   0     1935.44     2253.81    153.06 o
   1  22   0       19.81      -20.03     47.83 o
   2  22   0      105.63      112.82     41.35 o
   3  22   0        0.60       24.76     45.05 o
   4  22   0      234.09      172.19     41.71 o
   5  22   0       79.97       80.60     37.29 o
   6  22   0      155.63      111.76     36.35 o
   7  22   0      138.02      210.46     95.66 o
   8  22   0       26.01       76.53     88.01 o
   9  22   0        3.67       84.18     72.70 o
   1  23   0     1460.23     1464.08     83.75 o
   2  23   0       76.04       83.23     39.37 o
   3  23   0     1452.90     1562.44     86.08 o
   4  23   0        1.89        8.68     55.48 o
   5  23   0      100.60      101.61     35.86 o
   6  23   0      256.65      313.02     43.89 o
   7  23   0      273.12      386.48     84.18 o
   8  23   0     2174.75     2047.18    206.63 o
   9  23   0      185.78       38.26     68.88 o
   0  24   0     5075.03     5295.87    283.16 o
   1  24   0      557.77      571.73     54.24 o
   2  24   0      402.66      463.96     54.11 o
   3  24   0      342.88      343.67     53.79 o
   4  24   0      991.17     1083.95     70.19 o
   5  24   0      290.28      283.73     47.81 o
   6  24   0       40.73       38.65     53.57 o
   7  24   0     1558.95     1656.87    160.71 o
   8  24   0       25.78       -7.65     76.53 o
   9  24   0      633.23      619.89    114.79 o
   1  25   0      423.05      444.41     60.47 o
   2  25   0      238.83      210.46     51.47 o
   3  25   0      613.11      528.17     56.82 o
   4  25   0       47.26       11.27     48.48 o
   5  25   0       41.99      145.41     91.84 o
   6  25   0        8.36      -18.15     47.29 o
   7  25   0       26.44      118.62    103.32 o
   8  25   0        3.24      -30.61     76.53 o
   0  26   0     5656.88     7343.05    375.00 o
   1  26   0      191.37      134.64     78.44 o
   2  26   0      251.48      268.26     59.34 o
   3  26   0      133.20      138.29     55.90 o
   4  26   0      212.80      106.75     89.92 o
   5  26   0      213.27      223.89     58.13 o
   6  26   0      129.48      185.99     57.75 o
   7  26   0      948.40      696.42    145.41 o
   8  26   0       29.96       15.31     84.18 o
   1  27   0     1177.63     1185.50     91.88 o
   2  27   0       26.07       49.25     57.94 o
   3  27   0     1165.29     1423.46    145.41 o
   4  27   0      369.80      367.48     63.54 o
   5  27   0        3.51       29.18    132.01 o
   6  27   0      449.82      673.46    133.93 o
   7  27   0       12.75       22.96     80.36 o
   0  28   0      461.56      642.85     91.84 o
   1  28   0       30.88      103.47     67.48 o
   2  28   0       14.41      -19.13     62.23 o
   3  28   0      139.88       68.15     56.05 o
   4  28   0      571.73      533.10     82.23 o
   5  28   0      104.22      -14.77     57.75 o
   6  28   0       96.72      141.58     88.01 o
   1  29   0        3.35       54.35     55.48 o
   2  29   0        6.76       23.06     50.00 o
   3  29   0        2.90       89.05     74.08 o
   4  29   0       37.84       51.08     52.31 o
   5  29   0       35.72       55.29     78.33 o
   6  29   0      134.74       57.40    126.27 o
   0  30   0     1109.37     1178.56    149.23 o
   1  30   0      737.87      569.00     72.90 o
   2  30   0      464.35      405.30     68.96 o
   3  30   0      181.71       23.76     64.26 o
   4  30   0      641.91      503.88    116.71 o
   5  30   0      178.41      102.16     57.00 o
   1  31   0       29.93       78.44     59.53 o
   2  31   0      110.15      126.27     72.20 o
   3  31   0       10.73       15.12     55.42 o
   4  31   0        1.53       25.45     74.62 o
   0  32   0        8.04      -72.70     76.53 o
   1  32   0       16.85      -47.01     84.94 o
   2  32   0       23.88       68.57     83.36 o
 -13   1   1      229.38      149.55     42.45 o
 -12   1   1      547.61      453.82     77.98 o
 -11   1   1      659.32      711.99     50.57 o
 -10   1   1       15.15       64.78     27.97 o
  -9   1   1      102.49      147.55     27.94 o
  -8   1   1     2961.20     3106.59     57.90 o
  -7   1   1      851.89      843.22     30.31 o
  -6   1   1     6826.91     7507.71    112.53 o
  -5   1   1       59.51      113.78      8.59 o
  -4   1   1       37.64       61.07      6.69 o
  -3   1   1      257.83      273.16     10.67 o
  -2   1   1     9664.58     9907.10    126.74 o
  -1   1   1      125.07        4.73      3.61 o
   0   1   1    28816.12       -1.80      1.80 o
   1   1   1    14274.49    13205.39    530.91 o
   2   1   1      776.24      717.08     13.89 o
   3   1   1     1881.63     1875.92     27.62 o
   4   1   1        5.25        4.21      4.97 o
   5   1   1      711.68      798.19     16.97 o
   6   1   1     1710.38     1687.03     29.92 o
   7   1   1     2455.09     2647.62     48.42 o
   8   1   1      989.67      947.41     41.58 o
   9   1   1      184.20      189.10     20.23 o
  10   1   1      131.64      106.77     28.87 o
  11   1   1      581.21      598.86     49.36 o
  12   1   1      887.58      996.64     70.40 o
  13   1   1      152.25      176.96     62.41 o
 -13   2   1        4.54       10.99     45.96 o
 -12   2   1      325.22      338.68     41.02 o
 -11   2   1      156.47      228.94     39.40 o
 -10   2   1       16.46       69.58     29.74 o
  -9   2   1      571.96      575.81     31.59 o
  -8   2   1     1857.14     1948.01     71.54 o
  -7   2   1     5685.36     5856.24     93.97 o
  -6   2   1     3593.36     3933.15     62.80 o
  -5   2   1       41.07       45.80      7.21 o
  -4   2   1      148.88      242.36     11.60 o
  -3   2   1    16464.94    15583.81    217.76 o
  -2   2   1     5596.49     5727.84     70.28 o
  -1   2   1     9960.42     4554.25   1461.27 o
   0   2   1    11915.88       93.78     98.87 o
   1   2   1     3634.29     3692.38     55.42 o
   2   2   1      390.52      496.49     16.09 o
   3   2   1     5028.19     5182.93     65.61 o
   4   2   1      565.37      441.77     11.32 o
   5   2   1     1769.52     1811.17     30.78 o
   6   2   1     6165.29     6709.50     92.74 o
   7   2   1       38.24       61.56      8.09 o
   8   2   1     4681.07     4506.36    105.58 o
   9   2   1     2940.00     3203.61     79.79 o
  10   2   1     1308.13     1414.28     65.72 o
  11   2   1      353.34      378.08     45.38 o
  12   2   1      260.81      241.20     42.24 o
  13   2   1        6.93        5.37     55.23 o
 -13   3   1        3.82       10.67     37.87 o
 -12   3   1        1.44      -37.61     37.61 o
 -11   3   1      613.67      753.80     48.96 o
 -10   3   1      345.26      302.01     33.34 o
  -9   3   1      825.88      843.43     31.16 o
  -8   3   1      734.52      758.26     32.51 o
  -7   3   1      298.79      313.17     18.54 o
  -6   3   1     1370.56     1436.67     45.56 o
  -5   3   1      126.23      117.26      9.83 o
  -4   3   1     1192.54     1418.85     27.61 o
  -3   3   1     1959.79     2137.11     29.92 o
  -2   3   1      535.93      587.70     13.41 o
  -1   3   1     1812.69     1893.83     59.10 o
   0   3   1     2011.98     1264.11    267.32 o
   1   3   1       48.60       68.58      7.94 o
   2   3   1       40.59       27.65      6.34 o
   3   3   1      807.93      948.97     17.85 o
   4   3   1      320.53      427.85     11.68 o
   5   3   1       28.65       26.06      6.90 o
   6   3   1       62.02       74.16      8.36 o
   7   3   1       11.74        0.70      9.70 o
   8   3   1      194.35      173.36     19.26 o
   9   3   1       16.06       13.96     18.04 o
  10   3   1      380.98      352.33     37.12 o
  11   3   1      145.32      158.29     36.21 o
  12   3   1        4.09      -41.28     41.28 o
  13   3   1      145.24      131.63     55.53 o
 -13   4   1      100.47      152.25     88.01 o
 -12   4   1      175.17      181.76     37.27 o
 -11   4   1        0.47       36.00     35.37 o
 -10   4   1        4.21      -23.50     24.76 o
  -9   4   1       44.08       93.76     19.71 o
  -8   4   1      868.01      791.32     40.04 o
  -7   4   1     2078.03     2104.15     46.49 o
  -6   4   1     3676.78     4073.55     99.21 o
  -5   4   1     1251.22     1071.98     25.24 o
  -4   4   1     1946.32     2366.89     33.89 o
  -3   4   1     7647.61     7631.40     95.77 o
  -2   4   1     4684.65     5066.34     73.82 o
  -1   4   1     1953.13     2336.11     49.71 o
   0   4   1     2199.18     2243.58     43.02 o
   1   4   1     7614.00     7601.97    118.03 o
   2   4   1     5826.77     5815.85     82.01 o
   3   4   1       15.45        1.67      6.30 o
   4   4   1     4514.87     4336.21     55.44 o
   5   4   1       89.00      129.95      8.20 o
   6   4   1      466.26      366.91     12.84 o
   7   4   1      210.73      250.78     15.35 o
   8   4   1     1544.00     1410.61     32.36 o
   9   4   1     1202.79     1181.17     41.42 o
  10   4   1       31.33       51.28     28.73 o
  11   4   1        1.48       -7.91     40.20 o
  12   4   1       17.17       -6.45     42.87 o
 -13   5   1       60.37       56.74     55.42 o
 -12   5   1       98.95       10.19     45.90 o
 -11   5   1     3615.08     4172.51    128.37 o
 -10   5   1      416.73      450.01     43.08 o
  -9   5   1       15.52       28.32     18.94 o
  -8   5   1     3452.45     3688.82    111.80 o
  -7   5   1     1536.94     1592.94     54.88 o
  -6   5   1    10197.15    11111.33    160.24 o
  -5   5   1       47.76       67.60     15.05 o
  -4   5   1     1121.67     1124.53     23.57 o
  -3   5   1     2956.57     3207.39     47.60 o
  -2   5   1       63.52       64.48      9.62 o
  -1   5   1    31287.73    31466.67    665.29 o
   0   5   1    26894.97    27882.35    453.89 o
   1   5   1    54200.69    56324.13    800.43 o
   2   5   1     2489.88     3303.38     52.88 o
   3   5   1     8265.67     7996.66    110.87 o
   4   5   1       92.05      194.21     10.57 o
   5   5   1     2949.60     2571.15     40.75 o
   6   5   1      233.69      241.98     13.67 o
   7   5   1      596.37      640.12     17.99 o
   8   5   1      128.40       83.83     19.84 o
   9   5   1     1132.26     1048.01     92.79 o
  10   5   1       76.94      103.12     41.34 o
  11   5   1      185.67      121.08     41.23 o
  12   5   1      212.10      168.34     50.50 o
 -13   6   1       30.65       36.39     46.19 o
 -12   6   1      141.73      172.09     52.31 o
 -11   6   1      213.43      259.34     51.52 o
 -10   6   1      132.64      146.68     44.18 o
  -9   6   1     1111.51     1167.04     42.44 o
  -8   6   1     1424.16     1422.83     45.25 o
  -7   6   1     4522.62     4916.51     94.55 o
  -6   6   1      818.18      959.44     71.51 o
  -5   6   1      568.09      456.22     20.48 o
  -4   6   1     2336.81     2454.50     38.33 o
  -3   6   1    11578.52    11675.47    163.21 o
  -2   6   1     5761.84     5526.74     87.20 o
  -1   6   1      592.13      590.24     16.63 o
   0   6   1    19157.79    19121.86    317.46 o
   1   6   1      105.05      152.55     12.83 o
   2   6   1      191.49      165.49     11.23 o
   3   6   1     2969.87     3227.11     49.32 o
   4   6   1     1964.05     1809.61     35.24 o
   5   6   1      997.08      853.78     24.30 o
   6   6   1     5330.17     5196.72     84.48 o
   7   6   1      204.29      190.23     11.99 o
   8   6   1       87.22       80.92     28.04 o
   9   6   1      295.00      305.56     28.65 o
  10   6   1      107.73      109.20     40.17 o
  11   6   1      295.43      295.06     59.63 o
  12   6   1      448.48      330.05     63.20 o
 -13   7   1      127.58      177.17     55.36 o
 -12   7   1       94.32      109.21     45.72 o
 -11   7   1       21.46       19.53     37.94 o
 -10   7   1      457.21      521.31     44.42 o
  -9   7   1      455.84      456.77     45.99 o
  -8   7   1        1.87       -1.10     13.68 o
  -7   7   1     1272.57     1300.85     41.91 o
  -6   7   1     1423.28     1275.98     30.83 o
  -5   7   1      283.01      353.48     11.60 o
  -4   7   1      764.16      790.45     26.57 o
  -3   7   1      345.27      516.72     23.39 o
  -2   7   1      253.37      351.18     17.92 o
  -1   7   1        6.50        4.00      9.94 o
   0   7   1      553.75      800.24     25.31 o
   1   7   1        1.51       -7.43      9.86 o
   2   7   1      157.12      105.30     10.68 o
   3   7   1      224.07      322.53     15.24 o
   4   7   1     2586.79     2450.51     41.82 o
   5   7   1       87.69       95.68     12.05 o
   6   7   1      539.01      467.45     17.39 o
   7   7   1      119.59      111.65     24.53 o
   8   7   1        0.69       -7.21      7.21 o
   9   7   1       13.75        6.67     25.96 o
  10   7   1      664.37      637.80     52.76 o
  11   7   1        0.86       -3.08     37.49 o
  12   7   1       93.36       79.69     47.95 o
 -13   8   1      138.11      156.91     93.79 o
 -12   8   1      245.06      226.91     55.12 o
 -11   8   1       28.75      146.11     49.20 o
 -10   8   1      218.43      252.14     44.42 o
  -9   8   1     1168.02     1228.32     48.89 o
  -8   8   1     1218.08     1141.65     41.60 o
  -7   8   1     3623.17     3223.67     91.76 o
  -6   8   1     2907.77     3081.32     68.31 o
  -5   8   1     1636.16     1282.43     37.52 o
  -4   8   1     4079.24     4375.55     77.90 o
  -3   8   1     7105.92     6747.29    110.08 o
  -2   8   1      957.25      933.80     26.27 o
  -1   8   1      160.43       80.89     12.16 o
   0   8   1    14310.25    15676.86    266.80 o
   1   8   1     5387.04     5019.87     95.81 o
   2   8   1     2047.56     1931.64     39.22 o
   3   8   1     1670.20     1538.04     43.64 o
   4   8   1     1396.57     1073.69     24.51 o
   5   8   1       19.52       12.95     12.05 o
   6   8   1     2588.33     2391.47     66.19 o
   7   8   1      440.51      402.00     16.79 o
   8   8   1      415.56      296.77     28.16 o
   9   8   1      886.72     1016.44     47.62 o
  10   8   1     1146.23     1192.24     71.41 o
  11   8   1      327.55      290.46     48.41 o
  12   8   1      354.61      396.88     95.35 o
 -13   9   1      294.31      325.04     72.84 o
 -12   9   1      601.71      630.94     72.08 o
 -11   9   1     2302.00     2431.15    109.87 o
 -10   9   1        4.50       -5.73     22.68 o
  -9   9   1      246.43      306.77     29.90 o
  -8   9   1     4768.01     4810.61    266.56 o
  -7   9   1        5.65       13.67     45.92 o
  -6   9   1     3059.41     2910.91     57.20 o
  -5   9   1      923.52      901.51     35.08 o
  -4   9   1     2622.62     3005.41     57.04 o
  -3   9   1      535.11      363.91     16.63 o
  -2   9   1     3961.41     3928.60     74.91 o
  -1   9   1     4170.93     4221.57    128.69 o
   0   9   1     4886.53     4690.73     89.37 o
   1   9   1      615.83      803.46     38.14 o
   2   9   1     1981.94     2021.79     59.94 o
   3   9   1     3483.18     3322.14     62.51 o
   4   9   1       50.58       36.20      9.45 o
   5   9   1      914.35      897.93     39.93 o
   6   9   1        8.32        9.68     11.70 o
   7   9   1     1573.74     1603.55     49.66 o
   8   9   1     2207.10     2151.64     96.78 o
   9   9   1     2116.22     2285.04     80.78 o
  10   9   1       48.51       14.15     35.51 o
  11   9   1      359.88      409.40     95.66 o
  12   9   1      357.14      284.28    103.32 o
 -12  10   1        2.58       -1.29     40.23 o
 -11  10   1       69.78       28.69     37.49 o
 -10  10   1      105.08      111.86     33.12 o
  -9  10   1      204.47      197.27     41.71 o
  -8  10   1       72.40       86.10     26.65 o
  -7  10   1      204.35      211.92     31.43 o
  -6  10   1        0.22       25.69     13.72 o
  -5  10   1       40.21       39.18     12.32 o
  -4  10   1      239.52      299.77     19.87 o
  -3  10   1     1168.06     1325.71     40.77 o
  -2  10   1      597.19      789.73     33.14 o
  -1  10   1      250.37      290.54     19.33 o
   0  10   1      423.03      493.49     23.20 o
   1  10   1      274.19      412.96     21.07 o
   2  10   1      285.50      400.82     18.20 o
   3  10   1      850.13      936.46     35.31 o
   4  10   1       49.23       64.07     10.23 o
   5  10   1      359.83      348.32     27.90 o
   6  10   1       93.14       74.88     14.01 o
   7  10   1      547.77      531.97     22.93 o
   8  10   1      249.54      213.66     20.06 o
   9  10   1       37.80       79.89     28.22 o
  10  10   1      465.31      535.27     39.71 o
  11  10   1      342.12      439.74    122.45 o
  12  10   1      119.16      144.23     70.19 o
 -12  11   1      398.73      406.67     54.12 o
 -11  11   1     1045.14     1030.71     78.77 o
 -10  11   1      124.17      105.11     29.76 o
  -9  11   1      233.51      191.24     33.94 o
  -8  11   1     1171.80     1216.83     88.01 o
  -7  11   1       88.79      100.03     14.56 o
  -6  11   1      210.51      173.61     17.53 o
  -5  11   1      957.04     1007.73     29.57 o
  -4  11   1      304.23      193.42     23.98 o
  -3  11   1      288.93      341.99     17.78 o
  -2  11   1      126.33      172.96     17.36 o
  -1  11   1     1584.60     1548.29     40.24 o
   0  11   1     2773.39     2861.19     63.05 o
   1  11   1       87.40      135.67     17.91 o
   2  11   1     1200.92     1419.59     48.97 o
   3  11   1     1613.26     1719.80     49.96 o
   4  11   1        3.67        9.35     11.60 o
   5  11   1      827.01      871.26     54.39 o
   6  11   1       53.81       79.62     17.51 o
   7  11   1      807.83      898.14     32.27 o
   8  11   1      568.06      530.80     48.05 o
   9  11   1      753.48      895.69     99.49 o
  10  11   1      257.43      257.15     36.45 o
  11  11   1       94.46      145.93     42.67 o
  12  11   1      255.24      216.28     60.08 o
 -12  12   1      168.75      230.76     66.25 o
 -11  12   1        4.09      103.47     67.48 o
 -10  12   1      440.48      494.00     45.44 o
  -9  12   1     1952.12     2017.03    206.63 o
  -8  12   1      226.30      248.72     45.92 o
  -7  12   1     1481.99     1600.48     48.49 o
  -6  12   1     2219.36     2270.42    134.98 o
  -5  12   1     1559.76     1087.48     54.68 o
  -4  12   1       30.60       40.42     15.14 o
  -3  12   1    10740.57    10015.63    259.61 o
  -2  12   1      124.49       76.35     15.53 o
  -1  12   1      134.84      168.20     19.41 o
   0  12   1     7833.71     8067.37    253.28 o
   1  12   1     9546.19     9098.87    174.61 o
   2  12   1     6820.41     7112.07    129.86 o
   3  12   1     5770.96     6351.38    115.88 o
   4  12   1     5645.23     5675.01    132.55 o
   5  12   1      392.98      380.43     31.95 o
   6  12   1     2136.19     2384.66    145.03 o
   7  12   1     1257.42     1255.13     99.20 o
   8  12   1      920.46      957.58     80.36 o
   9  12   1        3.55       12.90     36.45 o
  10  12   1     1270.14     1347.83     79.53 o
  11  12   1      556.19      544.57     65.22 o
  12  12   1      162.86      228.75     66.25 o
 -12  13   1      185.79      128.39     63.54 o
 -11  13   1      497.58      399.53     78.33 o
 -10  13   1        1.37      -15.46     30.02 o
  -9  13   1       92.65       60.39     47.83 o
  -8  13   1      128.48      172.19     53.57 o
  -7  13   1     1865.89     1788.08     55.59 o
  -6  13   1     1851.93     1789.15     60.60 o
  -5  13   1      217.87      215.40     22.81 o
  -4  13   1      842.84      690.36     62.76 o
  -3  13   1        0.02       -2.59     12.80 o
  -2  13   1      132.02      154.61     18.10 o
  -1  13   1     1067.86      968.84     39.43 o
   0  13   1      429.33      364.44     22.84 o
   1  13   1      373.38      324.43     21.38 o
   2  13   1     1037.05      931.20     33.62 o
   3  13   1      589.80      549.63     31.32 o
   4  13   1     1619.16     1812.32    130.44 o
   5  13   1     1576.63     1533.60     57.92 o
   6  13   1      253.88      219.91     23.77 o
   7  13   1      109.46       41.91     26.07 o
   8  13   1       17.42       72.70     38.26 o
   9  13   1      752.10      772.95     84.18 o
  10  13   1        2.39      -23.25     30.61 o
  11  13   1      272.84      263.47     67.00 o
  12  13   1       95.66       34.44    133.93 o
 -12  14   1        5.32      -22.77     55.02 o
 -11  14   1        4.72      -26.11     68.96 o
 -10  14   1       39.28       20.52     32.25 o
  -9  14   1        2.50      -15.31     53.57 o
  -8  14   1      812.11      677.29     84.18 o
  -7  14   1      259.57      305.97     32.53 o
  -6  14   1     1282.04     1167.56     61.22 o
  -5  14   1      103.37      126.17     19.21 o
  -4  14   1      318.99      343.65     43.12 o
  -3  14   1       20.52       32.34     19.80 o
  -2  14   1        0.77       11.22     18.31 o
  -1  14   1        3.03       21.11     16.42 o
   0  14   1      345.66      392.04     22.64 o
   1  14   1      105.83      137.45     50.44 o
   2  14   1       84.31      106.12     22.31 o
   3  14   1      356.86      321.42     52.31 o
   4  14   1      178.93      188.84     24.03 o
   5  14   1      246.00      321.93     24.76 o
   6  14   1       83.76       67.60     19.46 o
   7  14   1      279.30      252.55     61.22 o
   8  14   1      156.04      107.14     57.40 o
   9  14   1      322.59      312.76     52.71 o
  10  14   1      240.98      204.06     55.48 o
  11  14   1      262.65      259.91     69.73 o
 -12  15   1      239.74      170.28     64.94 o
 -11  15   1     1335.86     1417.06    121.76 o
 -10  15   1      159.59      169.88     54.45 o
  -9  15   1      572.06      566.32     84.18 o
  -8  15   1     1314.86     1427.28    107.14 o
  -7  15   1      366.20      425.51     35.92 o
  -6  15   1     3083.36     2962.91     92.61 o
  -5  15   1     1391.59     1288.50     51.52 o
  -4  15   1     3332.03     3813.25    212.37 o
  -3  15   1       28.38       35.97     16.60 o
  -2  15   1     2135.34     1783.13     71.25 o
  -1  15   1     1535.71     1578.10     54.46 o
   0  15   1     3993.05     4243.59    127.17 o
   1  15   1     1151.48     1152.83     44.18 o
   2  15   1       26.07        0.07     17.83 o
   3  15   1      696.57      658.87     63.87 o
   4  15   1      783.92      708.06     38.52 o
   5  15   1     1535.77     1747.26    105.87 o
   6  15   1       21.32       42.24     23.38 o
   7  15   1     1121.53     1145.26     68.88 o
   8  15   1      731.39      700.25     88.01 o
   9  15   1     1566.64     1692.77    105.23 o
  10  15   1       35.19       -0.21     48.48 o
  11  15   1      289.10      345.24     78.47 o
 -11  16   1        0.75       49.74     95.66 o
 -10  16   1     1305.91     1422.16     94.24 o
  -9  16   1      366.79      505.10     68.88 o
  -8  16   1      763.08      780.61     84.18 o
  -7  16   1     1275.07     1334.98     68.01 o
  -6  16   1      221.94      197.75     25.70 o
  -5  16   1       47.16       43.45     22.47 o
  -4  16   1       32.59       10.27     18.87 o
  -3  16   1     3736.97     3880.06    220.07 o
  -2  16   1       18.86       36.35     24.35 o
  -1  16   1      210.45      336.29     59.31 o
   0  16   1       77.96      106.91     45.92 o
   1  16   1     3517.21     4053.68    133.75 o
   2  16   1     1548.03     1480.96     67.00 o
   3  16   1      598.87      530.14     43.29 o
   4  16   1      891.31     1011.19     55.02 o
   5  16   1      912.43      881.49     79.94 o
   6  16   1      113.98       84.52     31.03 o
   7  16   1       16.00       35.40     29.53 o
   8  16   1      835.36      883.92     84.18 o
   9  16   1      122.66      142.83     61.53 o
  10  16   1      761.52      690.66    141.58 o
  11  16   1      192.48      187.50     83.88 o
 -11  17   1        2.56      122.45     84.18 o
 -10  17   1      250.20      170.00     48.70 o
  -9  17   1       43.36       42.09     49.74 o
  -8  17   1      210.37      290.81     61.22 o
  -7  17   1       12.61       13.04     44.00 o
  -6  17   1      169.94      181.15     33.10 o
  -5  17   1      310.56      273.25     66.21 o
  -4  17   1     1089.20     1124.51     61.22 o
  -3  17   1        2.23       43.62     25.47 o
  -2  17   1        2.43       16.16     23.90 o
  -1  17   1      734.99      712.37     49.74 o
   0  17   1      263.56      299.74     39.51 o
   1  17   1      397.66      420.68     42.29 o
   2  17   1      746.46      889.74     51.41 o
   3  17   1      121.08      125.80     28.32 o
   4  17   1      843.28      883.92     54.24 o
   5  17   1      443.42      420.00     55.48 o
   6  17   1       65.48      126.27     49.74 o
   7  17   1        1.47      -18.40     28.31 o
   8  17   1      409.93      501.27     84.18 o
   9  17   1      268.35      279.33     72.70 o
  10  17   1        7.62       53.57     45.92 o
  11  17   1        0.05       11.09     78.96 o
 -11  18   1       46.28       72.70     84.18 o
 -10  18   1       45.67       22.96     76.53 o
  -9  18   1      465.03      455.35     95.66 o
  -8  18   1      485.16      417.09     68.88 o
  -7  18   1     3277.41     3114.69    123.20 o
  -6  18   1       73.43      145.91     36.45 o
  -5  18   1      846.35      999.75     59.76 o
  -4  18   1      773.44      769.85     50.56 o
  -3  18   1     2391.60     2594.07     97.29 o
  -2  18   1       30.09      -14.61     29.40 o
  -1  18   1      461.45      482.41     45.76 o
   0  18   1     4012.24     4082.95    132.58 o
   1  18   1     1241.11     1283.08     67.64 o
   2  18   1     1484.17     1645.20     83.83 o
   3  18   1     1547.62     1363.22     67.00 o
   4  18   1     2570.52     2733.89    106.85 o
   5  18   1       25.62      -31.03     31.03 o
   6  18   1      872.91      916.27     57.75 o
   7  18   1        9.91      -34.44     49.74 o
   8  18   1      132.24      110.97     53.57 o
   9  18   1       39.38      -30.61     80.36 o
  10  18   1      568.15      629.25     83.66 o
 -11  19   1     1541.51     1461.72    187.50 o
 -10  19   1      545.96      443.87    103.32 o
  -9  19   1       53.10      110.97     80.36 o
  -8  19   1      777.13      860.96     88.01 o
  -7  19   1      133.52       87.88     35.92 o
  -6  19   1      681.41      764.53     54.24 o
  -5  19   1     1122.22     1204.51     69.73 o
  -4  19   1     3460.94     3718.02    141.88 o
  -3  19   1      179.06      184.74     35.34 o
  -2  19   1       46.54       12.91     29.53 o
  -1  19   1     1648.50     1497.16    132.01 o
   0  19   1     1402.10     1460.91     74.62 o
   1  19   1      815.33      919.14     59.53 o
   2  19   1     1650.73     1681.14     82.49 o
   3  19   1      819.13      904.82     59.76 o
   4  19   1       63.47       85.91     41.35 o
   5  19   1      101.22       82.27     35.17 o
   6  19   1      142.13      102.27     57.40 o
   7  19   1     1171.35     1016.83    166.45 o
   8  19   1     1743.62     1744.88    156.89 o
   9  19   1      862.44      769.13    103.32 o
  10  19   1      616.44      434.49     71.71 o
 -10  20   1      134.46      191.32     65.05 o
  -9  20   1       23.07      122.45     91.84 o
  -8  20   1        6.91        3.83     53.57 o
  -7  20   1      131.11       68.20     68.88 o
  -6  20   1        9.48        9.31     39.51 o
  -5  20   1      955.91      978.35    141.58 o
  -4  20   1      324.76      312.41     65.05 o
  -3  20   1     1179.62     1100.20     66.25 o
  -2  20   1        8.27      -26.94     51.66 o
  -1  20   1      170.11      150.76     40.18 o
   0  20   1      529.47      575.96     91.84 o
   1  20   1     1015.44     1084.42     74.62 o
   2  20   1      485.10      454.33     45.76 o
   3  20   1      769.92      893.23     78.44 o
   4  20   1     1337.14     1605.40     82.23 o
   5  20   1      112.27      105.36     55.48 o
   6  20   1        3.21       27.13     43.13 o
   7  20   1       24.54        5.74     31.65 o
   8  20   1       19.85      -30.61     84.18 o
   9  20   1     1031.92      738.51    110.97 o
  10  20   1      597.00      528.21     82.49 o
 -10  21   1       19.10       49.74     65.05 o
  -9  21   1      107.81        0.00     88.01 o
  -8  21   1      541.60      528.06     91.84 o
  -7  21   1      185.75      264.03     76.53 o
  -6  21   1     1415.37     1548.93     86.46 o
  -5  21   1        0.75        2.78     29.40 o
  -4  21   1      599.45      756.92     82.27 o
  -3  21   1      120.30      105.93     49.74 o
  -2  21   1      688.27      818.08    130.10 o
  -1  21   1       64.83       65.75     44.58 o
   0  21   1      275.23      263.73     41.35 o
   1  21   1     1114.11     1206.32     70.19 o
   2  21   1        1.53       -4.82     66.96 o
   3  21   1      547.95      563.15     51.41 o
   4  21   1        0.68        1.50     37.59 o
   5  21   1      207.67      187.50     65.05 o
   6  21   1        7.83        2.73     61.22 o
   7  21   1       59.59      -42.09     80.36 o
   8  21   1       24.73        3.83     88.01 o
   9  21   1       13.30       15.31     91.84 o
 -10  22   1      394.01      355.86     91.84 o
  -9  22   1      101.37      218.11     99.49 o
  -8  22   1      491.48      436.22     88.01 o
  -7  22   1     1567.45     1668.35    153.06 o
  -6  22   1       75.26       28.70     40.59 o
  -5  22   1      134.24      137.75     57.40 o
  -4  22   1       13.34       -0.55     46.83 o
  -3  22   1     2434.13     2676.28    114.97 o
  -2  22   1       53.95       73.21     40.32 o
  -1  22   1      619.51      528.62     57.75 o
   0  22   1     2344.08     2464.61    108.23 o
   1  22   1      484.67      615.93     63.54 o
   2  22   1      914.92      868.39     82.27 o
   3  22   1      423.56      374.37     56.05 o
   4  22   1      761.39      870.94    120.53 o
   5  22   1       51.98       -2.10     36.88 o
   6  22   1       12.44       11.48     43.29 o
   7  22   1       29.23      -15.31     84.18 o
   8  22   1      711.22      811.22    107.14 o
   9  22   1      222.71      110.97    107.14 o
  -9  23   1       16.16       22.96     95.66 o
  -8  23   1       71.01       38.26     65.05 o
  -7  23   1      207.31      191.32     95.66 o
  -6  23   1      583.29      573.97    105.23 o
  -5  23   1     1135.79      929.27    112.88 o
  -4  23   1     1335.79     1407.23     83.75 o
  -3  23   1      237.85      216.57     48.48 o
  -2  23   1      603.35      645.48     65.92 o
  -1  23   1        2.65      -38.21     38.21 o
   0  23   1      158.80       98.40     37.59 o
   1  23   1       38.45       59.37     41.35 o
   2  23   1      175.82      122.45     35.17 o
   3  23   1      176.03      186.41     47.29 o
   4  23   1     1393.67     1370.71     87.66 o
   5  23   1     1378.79     1498.03     95.34 o
   6  23   1       42.21       71.58     45.76 o
   7  23   1      471.42      566.32    114.79 o
   8  23   1      215.92      130.10     72.70 o
   9  23   1      261.26      325.25    103.32 o
  -9  24   1        4.41      -84.18    110.97 o
  -8  24   1        0.17      -11.48     99.49 o
  -7  24   1      114.87      -19.13     95.66 o
  -6  24   1      322.03      274.59     45.76 o
  -5  24   1       23.69       26.65     38.61 o
  -4  24   1       61.53      119.39     44.57 o
  -3  24   1      322.19      401.89     56.05 o
  -2  24   1       22.79       21.34     55.48 o
  -1  24   1      207.79      198.38     74.62 o
   0  24   1       51.07      114.12     43.89 o
   1  24   1        7.02      -16.26     48.48 o
   2  24   1       17.66       61.22     49.74 o
   3  24   1        0.15       -7.77     45.05 o
   4  24   1        1.43      -37.88     37.88 o
   5  24   1       32.04       75.25     39.51 o
   6  24   1        4.03       34.88     51.66 o
   7  24   1       18.57       80.36    110.97 o
   8  24   1       30.28       99.49     76.53 o
  -8  25   1      166.23      244.90     88.01 o
  -7  25   1      164.33      107.14     80.36 o
  -6  25   1      673.72      593.81     71.47 o
  -5  25   1       43.68       11.13     66.96 o
  -4  25   1      226.37      222.08     78.44 o
  -3  25   1       24.19      -31.51     43.89 o
  -2  25   1       46.15       -0.81     43.13 o
  -1  25   1     1104.79     1256.74    260.20 o
   0  25   1      837.52      773.88     64.94 o
   1  25   1     1079.09     1129.45    187.50 o
   2  25   1      383.94      442.96     91.84 o
   3  25   1       18.62       76.53     56.63 o
   4  25   1      460.34      445.06     57.75 o
   5  25   1      379.73      502.89     60.47 o
   6  25   1       10.20       -9.57     48.70 o
   7  25   1      158.72       88.01    107.14 o
   8  25   1      301.90      214.28    118.62 o
  -8  26   1       21.90       45.92     72.70 o
  -7  26   1      690.79     1140.30    149.23 o
  -6  26   1       25.52       74.74     43.04 o
  -5  26   1      105.44      140.82     53.31 o
  -4  26   1      178.69      128.76     48.70 o
  -3  26   1     1856.90     2127.40    113.64 o
  -2  26   1      526.05      434.26     63.54 o
  -1  26   1      158.18      193.24     56.05 o
   0  26   1      603.75      633.01     68.64 o
   1  26   1      756.64      843.11     82.23 o
   2  26   1       27.30       16.50     43.04 o
   3  26   1      945.27      955.97     78.96 o
   4  26   1      319.18      327.64     70.79 o
   5  26   1       61.11      131.97    101.40 o
   6  26   1      432.04      413.67     72.20 o
   7  26   1        7.43      -76.53     76.53 o
  -7  27   1       51.23        7.65     76.53 o
  -6  27   1       24.41      221.94    114.79 o
  -5  27   1      112.72      189.03     57.31 o
  -4  27   1      128.01       50.63     50.59 o
  -3  27   1      171.66      195.80     61.22 o
  -2  27   1      406.33      454.68     69.73 o
  -1  27   1        7.53       29.73     48.67 o
   0  27   1      133.56      105.61     55.48 o
   1  27   1      261.28      190.05     59.76 o
   2  27   1      161.46      124.62     50.00 o
   3  27   1       37.90       97.58     67.64 o
   4  27   1       22.46      -37.25     45.05 o
   5  27   1        0.19      -33.82     80.36 o
   6  27   1       71.89       53.57     80.36 o
   7  27   1      173.77      122.45     84.18 o
  -7  28   1       52.71      133.93    130.10 o
  -6  28   1      110.17      114.79     88.01 o
  -5  28   1       94.21       40.44     68.88 o
  -4  28   1        4.21       37.91     68.88 o
  -3  28   1      353.80      329.11     58.79 o
  -2  28   1       35.74        5.74     86.10 o
  -1  28   1       54.72       20.70     50.26 o
   0  28   1       30.47      -16.09     50.26 o
   1  28   1      255.24      314.00     58.13 o
   2  28   1      161.48      110.97     48.70 o
   3  28   1      375.62      279.59     60.83 o
   4  28   1      249.83      165.09     64.29 o
   5  28   1       12.43       72.28     47.81 o
   6  28   1       43.71       65.05     84.18 o
  -6  29   1      335.14      363.52    145.41 o
  -5  29   1      247.51       98.35     78.44 o
  -4  29   1      494.38      529.95     79.78 o
  -3  29   1        1.68        1.52     74.62 o
  -2  29   1      443.65      513.18     77.08 o
  -1  29   1      657.13      597.71    101.40 o
   0  29   1       66.98       -1.25     57.00 o
   1  29   1      142.57       88.63     55.90 o
   2  29   1      175.42      236.62     61.42 o
   3  29   1      438.61      569.25     89.17 o
   4  29   1      248.32      177.76     58.79 o
   5  29   1      198.14      145.17     59.56 o
  -5  30   1       50.48      102.26     62.51 o
  -4  30   1       26.16      -32.17    130.10 o
  -3  30   1       58.01       24.18     62.51 o
  -2  30   1      140.60       92.10     57.00 o
  -1  30   1       44.93       41.60     55.48 o
   0  30   1      787.74      846.90     94.24 o
   1  30   1       63.07       34.44     52.30 o
   2  30   1       28.03       70.18     55.02 o
   3  30   1       50.83       60.23     60.66 o
   4  30   1        7.02        6.09     61.42 o
   5  30   1        8.91        9.37     53.31 o
  -4  31   1      252.99      178.89     68.91 o
  -3  31   1      132.79      128.54     59.34 o
  -2  31   1      111.05       18.15     57.75 o
  -1  31   1      451.91      381.81     76.53 o
   0  31   1       47.91      107.14     69.84 o
   1  31   1       35.96       80.80     63.14 o
   2  31   1       69.77       52.19     61.99 o
   3  31   1       32.71       30.61     84.18 o
   4  31   1       29.29      114.79     91.84 o
  -3  32   1     1516.89     1589.79    118.96 o
  -2  32   1       66.44       18.30     95.66 o
  -1  32   1       74.53       58.27     75.38 o
   0  32   1     1020.31      963.12    154.97 o
   1  32   1       99.19       71.47     72.20 o
   2  32   1       81.07       27.60     63.54 o
 -13   0   2     1397.92     1786.46    239.16 o
 -12   0   2      446.99      573.88    183.67 o
 -11   0   2      756.71      767.63    107.14 o
 -10   0   2      850.09     1034.30     93.75 o
  -9   0   2      282.23      379.81     45.92 o
  -8   0   2     2590.51     2747.21    110.84 o
  -7   0   2      896.08      776.15     49.74 o
  -6   0   2     2197.19     2397.28     48.60 o
  -5   0   2     3231.43     3227.10     71.41 o
  -4   0   2      474.43      546.45     14.31 o
  -3   0   2     1641.68     1187.75     29.16 o
  -2   0   2     5498.35     6261.60    109.45 o
  -1   0   2     5953.48     5448.12    135.32 o
   0   0   2      128.08      109.74      3.32 o
   1   0   2     8062.69     8222.75    127.83 o
   2   0   2     4229.08     4006.22     69.16 o
   3   0   2     6018.74     6297.58    111.27 o
   4   0   2     4798.52     5532.53    108.73 o
   5   0   2     3681.67     4415.44    103.35 o
   6   0   2      141.92       56.42     27.06 o
   7   0   2     6672.23     6993.48    140.86 o
   8   0   2      967.11      948.20     53.03 o
   9   0   2     4311.96     4373.44    133.03 o
  10   0   2      315.77      450.64     99.49 o
  11   0   2     1659.31     1678.29    114.97 o
  12   0   2      426.36      330.90     72.46 o
 -13   1   2        3.06        6.74     37.84 o
 -12   1   2      127.38      185.09     56.89 o
 -11   1   2       28.53       85.82     34.13 o
 -10   1   2       59.76       75.46     40.87 o
  -9   1   2     1410.91     1464.36     69.04 o
  -8   1   2       28.99       51.76     20.99 o
  -7   1   2     1415.97     1333.32     34.48 o
  -6   1   2       13.66       34.10      5.83 o
  -5   1   2     1298.83     1062.75     28.79 o
  -4   1   2      423.52      412.84     10.46 o
  -3   1   2     5275.41     4611.73     58.15 o
  -2   1   2     6622.82     6675.60     81.78 o
  -1   1   2      338.44      340.92     11.46 o
   0   1   2     2833.36     2793.01     40.26 o
   1   1   2      256.84      347.21      8.53 o
   2   1   2     4971.89     4061.84     57.26 o
   3   1   2      317.53      323.14      9.62 o
   4   1   2      797.57      641.53     16.18 o
   5   1   2      159.25      112.50      9.11 o
   6   1   2     2446.29     2371.48     40.66 o
   7   1   2       36.71       27.36     10.79 o
   8   1   2        6.40        2.92     12.51 o
   9   1   2      273.60      291.59     23.96 o
  10   1   2       17.93       16.21     28.22 o
  11   1   2      429.97      532.03     47.90 o
  12   1   2       32.83       34.29     45.84 o
 -13   2   2      386.23      431.55     85.61 o
 -12   2   2        1.42       12.46     33.72 o
 -11   2   2       46.65       55.85     30.83 o
 -10   2   2        1.88       12.90     27.74 o
  -9   2   2       47.59       67.01     25.42 o
  -8   2   2      500.41      513.71     18.30 o
  -7   2   2       31.73       55.36     11.43 o
  -6   2   2     3371.78     3837.11     61.59 o
  -5   2   2        0.10       10.83      8.86 o
  -4   2   2      998.41      700.77    109.20 o
  -3   2   2     1136.49     1157.64     18.02 o
  -2   2   2     2488.90     2549.85     33.68 o
  -1   2   2     7715.69     8438.18    130.97 o
   0   2   2        1.12       10.62      5.70 o
   1   2   2    11157.60    11704.03    194.98 o
   2   2   2     1270.07     1362.93     22.75 o
   3   2   2       63.51       78.69      7.18 o
   4   2   2      501.59      506.70     15.18 o
   5   2   2       45.25        1.75      7.77 o
   6   2   2       36.84       61.01      9.76 o
   7   2   2       32.87       52.65     10.38 o
   8   2   2      448.34      456.28     18.98 o
   9   2   2      461.25      515.09     45.30 o
  10   2   2       23.92       54.04     33.89 o
  11   2   2       53.42       39.21     33.96 o
  12   2   2      500.52      534.29     63.99 o
 -13   3   2        7.35       10.29     37.65 o
 -12   3   2      425.81      349.34     50.81 o
 -11   3   2      651.09      826.67     52.21 o
 -10   3   2       23.84       76.37     30.46 o
  -9   3   2     1821.33     1878.97     66.18 o
  -8   3   2      403.46      417.88     30.35 o
  -7   3   2     9554.18     9840.60    155.03 o
  -6   3   2     1083.29     1353.31     30.37 o
  -5   3   2    12329.69    11702.67    157.56 o
  -4   3   2      319.10      349.32      9.57 o
  -3   3   2      591.69      347.58      8.98 o
  -2   3   2     8988.48     9754.51    125.48 o
  -1   3   2    28903.76    27786.55    452.98 o
   0   3   2     4047.44     3961.53     64.85 o
   1   3   2     5232.88     5563.09     86.82 o
   2   3   2     3132.59     2803.09     43.42 o
   3   3   2       24.60       33.69      7.57 o
   4   3   2     3779.48     3148.89     43.63 o
   5   3   2      357.97      347.63     12.01 o
   6   3   2     5608.56     5505.04     77.09 o
   7   3   2      154.09      132.32     12.09 o
   8   3   2      474.97      413.97     20.79 o
   9   3   2     4495.86     4545.30    198.39 o
  10   3   2      416.35      432.93     42.33 o
  11   3   2      999.85      976.27     71.01 o
  12   3   2      291.66      325.66    115.54 o
 -13   4   2      324.68      343.76     50.51 o
 -12   4   2       90.55       12.37     35.64 o
 -11   4   2      778.54      900.54     53.59 o
 -10   4   2      173.62      186.36     32.89 o
  -9   4   2       30.05        1.70     19.68 o
  -8   4   2     2194.05     2267.54     49.96 o
  -7   4   2        1.23       14.08     10.13 o
  -6   4   2     3305.17     3710.57     59.00 o
  -5   4   2     5189.24     6497.52     99.91 o
  -4   4   2     4763.10     5255.97     67.46 o
  -3   4   2      183.16      278.72      8.58 o
  -2   4   2       37.59        9.66      7.29 o
  -1   4   2     3027.51     3706.39     70.00 o
   0   4   2     7560.54     7074.76    134.76 o
   1   4   2      286.76      289.97     11.72 o
   2   4   2      108.20       80.07      7.42 o
   3   4   2    12198.63    13581.84    166.90 o
   4   4   2        4.18        6.53      7.70 o
   5   4   2     3648.00     3635.26     50.70 o
   6   4   2      239.08      260.47     15.02 o
   7   4   2     3665.23     4254.90    120.28 o
   8   4   2     1011.20      959.23     50.28 o
   9   4   2        9.85       12.72     22.19 o
  10   4   2       35.94      116.93     41.09 o
  11   4   2      759.36      689.54    118.33 o
  12   4   2      466.95      470.93     63.50 o
 -13   5   2       85.07       88.41     76.79 o
 -12   5   2       31.85      -40.84     40.84 o
 -11   5   2      123.48      134.00     32.88 o
 -10   5   2      522.03      458.98     39.78 o
  -9   5   2      278.78      237.31     24.11 o
  -8   5   2       16.52       32.82     13.59 o
  -7   5   2      805.84      817.97     33.76 o
  -6   5   2     1145.92     1162.84     30.56 o
  -5   5   2        0.34       16.04     11.23 o
  -4   5   2      988.73     1132.37     21.89 o
  -3   5   2     4038.58     4041.22     60.57 o
  -2   5   2     2229.77     2351.74     42.88 o
  -1   5   2    20985.70    21596.65    355.20 o
   0   5   2     8937.80     9610.78    164.77 o
   1   5   2     4985.96     4843.60     78.99 o
   2   5   2     2942.02     3499.47     66.15 o
   3   5   2      160.86      288.05     13.77 o
   4   5   2      361.16      381.45     17.60 o
   5   5   2        3.33       19.69     10.97 o
   6   5   2        2.31       11.35      9.64 o
   7   5   2     1164.11     1153.81     29.01 o
   8   5   2      246.09      265.02     19.05 o
   9   5   2      140.52      156.94     51.93 o
  10   5   2      115.65      121.39     44.85 o
  11   5   2      156.74      115.65     41.84 o
  12   5   2      126.25       47.96     58.70 o
 -13   6   2      524.98      522.78     95.04 o
 -12   6   2       17.04       55.14     47.43 o
 -11   6   2      801.48      729.98     55.53 o
 -10   6   2     1017.92     1095.55     64.62 o
  -9   6   2       10.09       -8.89     18.18 o
  -8   6   2      842.99      791.13     33.94 o
  -7   6   2     2778.70     2735.92     59.89 o
  -6   6   2     3991.42     4174.44    146.58 o
  -5   6   2      196.52      224.46      9.23 o
  -4   6   2     2838.56     2948.29     52.11 o
  -3   6   2      323.37      183.73     14.16 o
  -2   6   2     6129.68     5998.33    106.12 o
  -1   6   2     3330.53     4448.58     82.10 o
   0   6   2    72629.60    73858.57   1167.39 o
   1   6   2    40917.36    41484.82    598.50 o
   2   6   2     2687.29     2569.39     53.62 o
   3   6   2    10088.57    11082.95    148.79 o
   4   6   2      205.86      218.68     12.66 o
   5   6   2      201.73      144.23     11.99 o
   6   6   2      123.75      153.57     19.96 o
   7   6   2     5346.95     5561.90    106.78 o
   8   6   2       31.91       15.51     16.43 o
   9   6   2      518.90      509.21     37.09 o
  10   6   2      563.59      650.76     54.46 o
  11   6   2      192.77      267.88     48.50 o
  12   6   2      331.34      391.43     83.36 o
 -13   7   2       50.12       54.24     54.06 o
 -12   7   2      827.22      811.85     69.67 o
 -11   7   2        9.53       12.31     39.87 o
 -10   7   2       23.30       19.36     28.55 o
  -9   7   2     1332.07     1548.79     59.93 o
  -8   7   2      562.51      651.62     47.73 o
  -7   7   2     5015.23     4967.32    202.14 o
  -6   7   2        1.69       12.05     12.54 o
  -5   7   2     3678.05     3305.36     64.74 o
  -4   7   2      109.94       75.60      8.84 o
  -3   7   2    19583.25    18985.29    262.26 o
  -2   7   2     8540.84     8991.95    155.36 o
  -1   7   2     8179.78     8909.79    155.36 o
   0   7   2    17149.86    16720.88    279.59 o
   1   7   2     2606.49     3116.79     55.30 o
   2   7   2     5437.17     5102.89    103.15 o
   3   7   2     3776.76     4035.14     62.38 o
   4   7   2    11135.27    11135.02    158.67 o
   5   7   2      853.26     1043.00     25.30 o
   6   7   2    11260.82    10836.16    191.09 o
   7   7   2      219.89      301.23     23.15 o
   8   7   2     1093.98     1031.92     34.16 o
   9   7   2      596.50      643.27     53.57 o
  10   7   2      447.65      497.82     48.50 o
  11   7   2     1099.75     1235.36    124.32 o
  12   7   2       73.43       11.07     41.57 o
 -13   8   2       53.94       31.10     60.16 o
 -12   8   2      347.74      283.34     53.26 o
 -11   8   2       94.51       86.65     44.77 o
 -10   8   2       39.85       76.49     22.63 o
  -9   8   2     1956.27     1883.97     65.95 o
  -8   8   2     2591.56     2519.79     72.85 o
  -7   8   2       47.22       62.58     20.10 o
  -6   8   2     1758.02     1935.03     58.47 o
  -5   8   2        3.14        8.97      7.58 o
  -4   8   2      243.05      332.76     13.34 o
  -3   8   2       67.92       35.99     11.64 o
  -2   8   2      150.11      133.82     16.60 o
  -1   8   2     5008.28     4632.06     87.98 o
   0   8   2       14.08       10.98     11.61 o
   1   8   2      891.74      897.45     28.49 o
   2   8   2     5194.65     4884.47    102.35 o
   3   8   2     1418.72     1848.83     37.32 o
   4   8   2     1775.28     1744.19     35.00 o
   5   8   2      862.62      968.35     39.89 o
   6   8   2       27.34       22.55     12.83 o
   7   8   2      663.99      667.34     34.59 o
   8   8   2        0.97       12.88     14.91 o
   9   8   2      365.95      376.59     34.80 o
  10   8   2       18.46       24.47     40.60 o
  11   8   2     1103.32     1124.09     80.70 o
  12   8   2      157.35      121.01     56.50 o
 -13   9   2      598.18      552.91     75.62 o
 -12   9   2        1.70       11.69     53.73 o
 -11   9   2       15.26       24.61     42.41 o
 -10   9   2       16.56       33.58     21.72 o
  -9   9   2       11.86        6.90     19.85 o
  -8   9   2     2745.75     2546.83    208.72 o
  -7   9   2     4377.79     4586.28    257.44 o
  -6   9   2      430.49      429.68     24.22 o
  -5   9   2     1575.43     1420.81     48.05 o
  -4   9   2      476.97      574.94     30.90 o
  -3   9   2      810.31     1024.46     37.40 o
  -2   9   2     2532.26     2733.90     55.29 o
  -1   9   2     1873.30     1747.26     43.26 o
   0   9   2     1858.14     1676.00     41.03 o
   1   9   2     2441.65     2900.59     60.24 o
   2   9   2      190.63      183.19     16.04 o
   3   9   2        6.86       13.13     10.65 o
   4   9   2      968.59      985.47     27.32 o
   5   9   2       52.22       36.25     18.54 o
   6   9   2      227.47      174.34     18.33 o
   7   9   2      501.21      536.85     25.91 o
   8   9   2       28.64       38.52     18.13 o
   9   9   2      691.08      728.20     57.99 o
  10   9   2       74.77       97.38     35.80 o
  11   9   2       76.44      102.65     53.37 o
  12   9   2       60.16       36.82     49.95 o
 -13  10   2      369.30      450.52     67.50 o
 -12  10   2       11.15       82.63     48.17 o
 -11  10   2     1639.97     1669.77     90.80 o
 -10  10   2      536.06      521.35     37.87 o
  -9  10   2        5.84      -14.87     23.05 o
  -8  10   2      809.45      867.92     52.71 o
  -7  10   2      163.35      105.17     13.24 o
  -6  10   2     5194.47     5375.70     97.97 o
  -5  10   2      902.38     1037.12     32.98 o
  -4  10   2     2200.66     1811.08     37.38 o
  -3  10   2      170.38      149.50     17.67 o
  -2  10   2     1551.30     1637.70     44.20 o
  -1  10   2     3814.23     3484.57     71.54 o
   0  10   2     6110.89     6295.52    116.15 o
   1  10   2     2903.23     2767.41     59.18 o
   2  10   2       19.16       31.25     11.30 o
   3  10   2     3575.18     2867.52     69.72 o
   4  10   2      450.34      516.43     20.80 o
   5  10   2     1359.86     1373.79     45.86 o
   6  10   2       51.14       79.17     19.88 o
   7  10   2     2863.68     2906.62    119.16 o
   8  10   2      342.37      264.50     24.33 o
   9  10   2      573.40      540.99     42.17 o
  10  10   2      988.43     1120.18     71.73 o
  11  10   2      630.41      662.48     59.32 o
  12  10   2      355.68      401.51     64.13 o
 -12  11   2      319.29      209.41     57.40 o
 -11  11   2      302.08      277.52     56.63 o
 -10  11   2      478.55      494.90     52.91 o
  -9  11   2     1158.26     1260.63     97.58 o
  -8  11   2      141.53       84.18     34.44 o
  -7  11   2     2812.10     2923.61     73.88 o
  -6  11   2       50.25       50.15     16.02 o
  -5  11   2     1403.01     1067.72     54.73 o
  -4  11   2       84.01       83.61     12.45 o
  -3  11   2     2122.71     1957.54     48.05 o
  -2  11   2      102.06       75.02     16.67 o
  -1  11   2     3211.94     3609.69     75.84 o
   0  11   2       88.84       85.45     24.30 o
   1  11   2     5051.92     5864.31    134.18 o
   2  11   2     4138.87     3903.77     76.50 o
   3  11   2      473.39      419.33     20.97 o
   4  11   2      316.57      233.83     22.64 o
   5  11   2        9.81       11.48     18.46 o
   6  11   2      279.85      273.08     32.18 o
   7  11   2       23.83       27.40     15.87 o
   8  11   2      774.59      857.11     80.08 o
   9  11   2      483.02      562.88     49.27 o
  10  11   2      258.16      162.01     45.69 o
  11  11   2      290.68      264.73     58.57 o
  12  11   2       55.24       44.69     54.54 o
 -12  12   2        7.37      -35.22     52.71 o
 -11  12   2       40.94      -27.84     82.27 o
 -10  12   2        7.94       57.85     45.92 o
  -9  12   2      194.78      103.32     53.57 o
  -8  12   2     1454.16     1530.60     99.49 o
  -7  12   2        0.03       13.19     12.98 o
  -6  12   2       85.80       65.50     14.34 o
  -5  12   2        9.93        8.69     12.91 o
  -4  12   2       64.53      120.40     15.48 o
  -3  12   2      677.12      623.07     32.95 o
  -2  12   2      863.29      941.43     30.52 o
  -1  12   2       18.28       21.12     12.83 o
   0  12   2     3144.76     3175.06     82.02 o
   1  12   2      749.58      736.70     30.67 o
   2  12   2       18.97       31.67     16.08 o
   3  12   2       18.59       24.23     19.88 o
   4  12   2      218.59      150.28     21.55 o
   5  12   2     1550.76     1708.45     73.49 o
   6  12   2     1764.69     1567.77    104.88 o
   7  12   2      343.62      308.70     28.32 o
   8  12   2       67.86       76.19     31.27 o
   9  12   2       17.57       20.15     27.75 o
  10  12   2       97.25      116.56     42.19 o
  11  12   2        3.58       59.81     65.27 o
 -12  13   2      469.79      408.56    103.32 o
 -11  13   2      210.26      125.94     57.94 o
 -10  13   2      956.22      932.52     72.90 o
  -9  13   2      243.91      363.52     57.40 o
  -8  13   2       73.94       76.53     38.26 o
  -7  13   2     1984.18     1910.90     57.37 o
  -6  13   2        4.01        0.48     14.68 o
  -5  13   2     2639.54     3011.20    128.91 o
  -4  13   2     2199.14     2463.92    119.85 o
  -3  13   2       48.58       30.53     13.58 o
  -2  13   2        6.84       28.74     15.84 o
  -1  13   2      457.01      515.23     28.17 o
   0  13   2        8.73       -0.23     14.11 o
   1  13   2      303.13      507.28     26.68 o
   2  13   2     2121.12     2038.11     93.23 o
   3  13   2      411.35      453.45     45.55 o
   4  13   2     3740.93     3661.80     96.64 o
   5  13   2      582.65      543.62     35.24 o
   6  13   2     5256.90     5255.97    284.62 o
   7  13   2        2.58      -15.31     38.26 o
   8  13   2      784.82      827.99     64.77 o
   9  13   2       30.50       77.92     44.58 o
  10  13   2      636.07      605.41     70.68 o
  11  13   2      241.64      282.55     70.68 o
 -12  14   2      210.90      157.80     61.53 o
 -11  14   2      419.44      302.44     66.19 o
 -10  14   2      796.57      657.70     62.06 o
  -9  14   2       23.74       57.40     57.40 o
  -8  14   2     1250.52     1251.26    107.14 o
  -7  14   2       24.09        9.18     21.10 o
  -6  14   2     3708.70     3698.17    120.44 o
  -5  14   2      180.52      169.74     21.83 o
  -4  14   2     6393.27     6662.09    206.01 o
  -3  14   2      439.01      399.86     28.72 o
  -2  14   2     1728.27     1568.15     71.42 o
  -1  14   2      115.55       71.91     18.18 o
   0  14   2     4754.13     4685.78    127.03 o
   1  14   2     6047.54     5905.38    186.95 o
   2  14   2      596.23      550.92     59.31 o
   3  14   2     2749.58     3078.48     88.82 o
   4  14   2      347.82      459.09     30.77 o
   5  14   2      454.93      463.45     32.03 o
   6  14   2        1.12      -14.73     26.65 o
   7  14   2     3077.28     3512.72    214.28 o
   8  14   2      515.49      415.09     55.42 o
   9  14   2      140.13      160.09     50.00 o
  10  14   2      497.79      435.22     87.72 o
  11  14   2       97.62       67.12     63.14 o
 -12  15   2        5.11        1.91     56.82 o
 -11  15   2       13.71        3.83     48.70 o
 -10  15   2       90.02       43.73     36.73 o
  -9  15   2       36.18       38.26     45.92 o
  -8  15   2       46.98       80.36     57.40 o
  -7  15   2      161.95      202.67     32.45 o
  -6  15   2      329.81      374.45     33.50 o
  -5  15   2      480.70      477.07     30.77 o
  -4  15   2       30.56        9.95     22.76 o
  -3  15   2      815.66      749.55     56.92 o
  -2  15   2       43.19       95.35     26.23 o
  -1  15   2     1689.85     1675.59    208.54 o
   0  15   2      353.60      351.79     99.49 o
   1  15   2       65.09       65.39     53.57 o
   2  15   2      834.01      965.09     50.56 o
   3  15   2       91.80      153.60     68.88 o
   4  15   2     1205.53     1100.09     58.17 o
   5  15   2     1747.42     1758.69    169.91 o
   6  15   2      353.55      354.64     76.53 o
   7  15   2       42.47       28.78     30.02 o
   8  15   2      256.72      293.85     50.00 o
   9  15   2        7.03      -34.00     46.83 o
  10  15   2      300.93      299.80     49.30 o
  11  15   2      306.98      380.38     70.75 o
 -12  16   2        2.74       97.93     69.37 o
 -11  16   2      509.53      577.80    103.32 o
 -10  16   2       29.70      -26.79     65.05 o
  -9  16   2      158.52      118.62     53.57 o
  -8  16   2      406.23      424.74     76.53 o
  -7  16   2        6.56       45.92     27.38 o
  -6  16   2      199.65      186.65     26.33 o
  -5  16   2      745.66      781.97     47.48 o
  -4  16   2      146.19      103.71     26.42 o
  -3  16   2       38.99       48.08     22.16 o
  -2  16   2      625.86      647.87     50.00 o
  -1  16   2      545.88      554.48     44.58 o
   0  16   2     3375.88     3688.32    120.38 o
   1  16   2      577.46      640.68     50.00 o
   2  16   2      562.61      527.85     44.58 o
   3  16   2     1661.19     1571.13    110.97 o
   4  16   2       74.61       21.68     38.26 o
   5  16   2      385.25      483.85     44.09 o
   6  16   2        2.69      -20.16     20.16 o
   7  16   2      366.72      400.70     70.79 o
   8  16   2       15.98       53.57     53.57 o
   9  16   2       64.98       63.31     65.05 o
  10  16   2      221.27      186.79     65.05 o
  11  16   2      254.62      337.43    110.97 o
 -11  17   2      189.01      325.25    122.45 o
 -10  17   2      665.81      665.81     95.66 o
  -9  17   2      594.07      776.78    103.32 o
  -8  17   2      488.37      508.92     80.36 o
  -7  17   2     2409.50     2579.18    108.36 o
  -6  17   2      161.88      212.21     31.14 o
  -5  17   2     1807.62     1849.26     64.63 o
  -4  17   2       35.33       26.97     44.00 o
  -3  17   2      863.57     1029.33     91.84 o
  -2  17   2     2716.47     3032.63    109.56 o
  -1  17   2      829.71      756.55     52.30 o
   0  17   2     1943.39     2278.13    166.45 o
   1  17   2      906.56     1044.65     59.53 o
   2  17   2     3342.11     3418.80    212.37 o
   3  17   2      606.17      609.83     47.29 o
   4  17   2     2600.63     2676.10    106.65 o
   5  17   2       39.49       64.90     27.70 o
   6  17   2     1471.46     1648.73     82.71 o
   7  17   2       42.62       37.60     31.03 o
   8  17   2      563.37      604.59     95.66 o
   9  17   2      495.07      541.37     66.53 o
  10  17   2      881.31      822.91    233.42 o
 -11  18   2      672.28      589.28    141.58 o
 -10  18   2      111.54      126.27     57.40 o
  -9  18   2        0.80       61.22     72.70 o
  -8  18   2        8.25      -11.48     65.05 o
  -7  18   2      408.99      421.89     42.29 o
  -6  18   2     2500.44     2734.42    110.84 o
  -5  18   2       16.19       31.30     59.31 o
  -4  18   2     1585.76     1683.32     83.75 o
  -3  18   2     1009.59      927.54     65.05 o
  -2  18   2      704.16      751.59     84.18 o
  -1  18   2      413.87      390.90     40.59 o
   0  18   2      202.99       74.23     31.84 o
   1  18   2      692.91      657.79     45.76 o
   2  18   2      178.10      160.55     57.40 o
   3  18   2     1310.94     1156.74     64.94 o
   4  18   2        7.88       -3.19     32.13 o
   5  18   2       74.50      122.80     45.92 o
   6  18   2      616.32      532.13     48.70 o
   7  18   2       60.83      -13.39     37.88 o
   8  18   2       85.62       30.61     57.40 o
   9  18   2      402.72      276.95     64.77 o
  10  18   2      404.82      268.92     58.70 o
 -11  19   2      123.51      153.06     84.18 o
 -10  19   2       62.72       -7.65     76.53 o
  -9  19   2      173.83      160.71     80.36 o
  -8  19   2       80.93       61.22     53.57 o
  -7  19   2      770.35      800.49    132.01 o
  -6  19   2       45.08       61.06     28.97 o
  -5  19   2      674.80      544.41     49.56 o
  -4  19   2       11.62       -5.45     30.44 o
  -3  19   2      857.80      843.56     82.27 o
  -2  19   2      292.99      271.46     37.59 o
  -1  19   2      816.82      932.10     55.42 o
   0  19   2        2.94       15.15     33.10 o
   1  19   2      168.08      230.37     39.16 o
   2  19   2        6.73       13.39     27.06 o
   3  19   2      238.78      285.98     53.57 o
   4  19   2      219.96      211.12     34.86 o
   5  19   2      154.44      118.02     32.13 o
   6  19   2      374.11      455.64     48.70 o
   7  19   2        7.28        7.65     41.05 o
   8  19   2       57.37       91.84     88.01 o
   9  19   2       14.16       51.19     49.56 o
  10  19   2       39.18       46.71     77.21 o
 -10  20   2       37.53       95.66     91.84 o
  -9  20   2        2.63       68.88     84.18 o
  -8  20   2      498.28      470.66     80.36 o
  -7  20   2       57.29       43.14    103.32 o
  -6  20   2     2279.28     2460.28    112.26 o
  -5  20   2       17.15       22.96     49.74 o
  -4  20   2     3359.07     3724.71    131.21 o
  -3  20   2       26.66      -32.60     45.92 o
  -2  20   2     2403.38     2747.59    311.86 o
  -1  20   2      533.18      527.41     57.75 o
   0  20   2      637.76      745.05    133.93 o
   1  20   2     1959.27     1939.60     87.91 o
   2  20   2      460.97      431.69     50.56 o
   3  20   2     2523.16     2833.02    118.68 o
   4  20   2      168.83      148.60     39.16 o
   5  20   2      503.03      582.07     84.18 o
   6  20   2       94.61      104.27     51.66 o
   7  20   2     2541.07     2674.72    195.15 o
   8  20   2       10.81       38.26     61.22 o
   9  20   2      736.87      661.98    114.79 o
  10  20   2      411.25      461.90     77.21 o
 -10  21   2      190.98      141.58     95.66 o
  -9  21   2      722.27      730.86    122.45 o
  -8  21   2       62.20      -26.79     57.40 o
  -7  21   2      496.56      398.95     48.48 o
  -6  21   2        4.68      -22.96     37.88 o
  -5  21   2     1517.59     1806.93     92.62 o
  -4  21   2       64.28       84.84     38.61 o
  -3  21   2      938.71      990.34     68.88 o
  -2  21   2       19.26       10.49     36.45 o
  -1  21   2       52.92       56.47     37.51 o
   0  21   2      427.43      437.50     55.42 o
   1  21   2      915.62      845.02     66.96 o
   2  21   2     1214.87     1344.83     78.44 o
   3  21   2      694.12      749.05     74.62 o
   4  21   2     1187.13     1145.47     74.46 o
   5  21   2      139.71      186.96     44.58 o
   6  21   2      794.39      735.83    145.41 o
   7  21   2      148.19      206.63     68.88 o
   8  21   2       71.91       65.05     61.22 o
   9  21   2       18.48       57.40     72.70 o
 -10  22   2        2.99      -99.49     99.49 o
  -9  22   2        0.32       72.70     68.88 o
  -8  22   2      135.34      -80.36     80.36 o
  -7  22   2      660.65      658.16    110.97 o
  -6  22   2       17.39        6.98     43.89 o
  -5  22   2       91.04       86.65     41.87 o
  -4  22   2      120.34       97.79     36.45 o
  -3  22   2       84.95       73.72     49.74 o
  -2  22   2      351.60      373.08     48.70 o
  -1  22   2      126.98      191.84     43.13 o
   0  22   2        0.10       14.21     36.73 o
   1  22   2      299.89      185.95     50.00 o
   2  22   2        8.87        4.46     66.96 o
   3  22   2       63.74      -24.82     93.75 o
   4  22   2       12.22      -21.19     34.86 o
   5  22   2        9.33       49.74     57.40 o
   6  22   2       11.80       23.68     48.70 o
   7  22   2       56.78       49.74     65.05 o
   8  22   2      190.42      107.14     72.70 o
   9  22   2       32.48      -68.88     68.88 o
  -9  23   2      310.90      275.51     91.84 o
  -8  23   2       24.46      160.71     72.70 o
  -7  23   2      739.79      696.42    110.97 o
  -6  23   2       12.15        0.00     57.40 o
  -5  23   2      140.34      138.99     42.83 o
  -4  23   2      265.24      218.20     55.02 o
  -3  23   2       43.42       28.22     39.37 o
  -2  23   2      593.03      678.13    124.36 o
  -1  23   2      750.33      690.40     66.25 o
   0  23   2      539.17      559.68     57.00 o
   1  23   2      174.24      216.44     43.04 o
   2  23   2      995.84     1008.13    114.79 o
   3  23   2       45.55       61.80     53.31 o
   4  23   2     1072.57     1166.91     76.79 o
   5  23   2       72.94       86.86     51.66 o
   6  23   2      359.95      259.60     58.79 o
   7  23   2       50.51       68.88     76.53 o
   8  23   2        2.73      133.93    103.32 o
  -9  24   2       15.62      -15.31    107.14 o
  -8  24   2      569.34      528.06    103.32 o
  -7  24   2      178.62       34.44     91.84 o
  -6  24   2      178.17      114.40     46.74 o
  -5  24   2      730.32      753.59     84.18 o
  -4  24   2     1537.96     1634.95    132.01 o
  -3  24   2      161.56      136.05     45.20 o
  -2  24   2      552.87      668.65     59.53 o
  -1  24   2      715.81      785.68     69.73 o
   0  24   2       30.01      -28.70     51.41 o
   1  24   2      111.56       58.93     44.57 o
   2  24   2      224.91      223.07    116.71 o
   3  24   2      526.32      505.10     80.36 o
   4  24   2      719.14      696.12     75.62 o
   5  24   2      509.96      550.02     72.46 o
   6  24   2      167.89      157.78     52.67 o
   7  24   2      794.95      589.28    114.79 o
   8  24   2      390.22      325.25    118.62 o
  -8  25   2      108.44      118.62    110.97 o
  -7  25   2      387.57      325.25     91.84 o
  -6  25   2      177.66      152.05     55.48 o
  -5  25   2      115.26       61.64     49.56 o
  -4  25   2      161.99      179.36     66.96 o
  -3  25   2       15.08      -40.59     40.59 o
  -2  25   2      359.83      400.04     57.88 o
  -1  25   2       55.03      103.85     58.13 o
   0  25   2      766.11      716.60     67.00 o
   1  25   2      120.12       96.59     38.61 o
   2  25   2       59.22      103.32     40.59 o
   3  25   2       23.43       42.71     41.87 o
   4  25   2      296.43      322.28     60.47 o
   5  25   2        5.02       -1.16     82.27 o
   6  25   2      137.14       80.88     66.96 o
   7  25   2       45.25      -22.96     72.70 o
   8  25   2       83.58       -7.65    103.32 o
  -8  26   2        2.31      -72.70     72.70 o
  -7  26   2       44.97       -7.65     95.66 o
  -6  26   2      133.93      115.65     47.81 o
  -5  26   2      221.33      169.96     64.26 o
  -4  26   2       42.30       -4.94     41.35 o
  -3  26   2       33.72       34.64     49.51 o
  -2  26   2       17.85       14.73     41.71 o
  -1  26   2      325.85      296.30     57.31 o
   0  26   2       50.10       53.57    122.45 o
   1  26   2       69.32       -0.86     91.84 o
   2  26   2       48.51       37.83     46.83 o
   3  26   2       32.26       70.64     48.67 o
   4  26   2      378.58      343.71     66.25 o
   5  26   2      185.38      252.06     63.20 o
   6  26   2      161.38      221.94     84.18 o
   7  26   2      247.12      241.07     91.84 o
  -7  27   2      678.24      784.43    126.27 o
  -6  27   2      190.89      252.55    118.62 o
  -5  27   2      171.62      219.44     57.94 o
  -4  27   2      152.67       98.51     88.01 o
  -3  27   2     1645.45     1940.93    110.94 o
  -2  27   2      763.41      929.41     91.88 o
  -1  27   2      281.48      351.14     71.66 o
   0  27   2     1134.61     1250.50     89.17 o
   1  27   2        1.60       28.56     49.72 o
   2  27   2      198.74      171.84     56.63 o
   3  27   2      527.17      423.56     63.54 o
   4  27   2      232.70      302.29    114.79 o
   5  27   2       60.04       11.48     84.18 o
   6  27   2      264.57      325.25     95.66 o
  -7  28   2       79.25      126.27    122.45 o
  -6  28   2      603.39      604.59    107.14 o
  -5  28   2        5.14       26.79     56.82 o
  -4  28   2      180.72      208.22     52.71 o
  -3  28   2       52.09      113.26     60.83 o
  -2  28   2      288.37      409.79     68.96 o
  -1  28   2      468.95      533.25    110.97 o
   0  28   2        6.86       11.64     63.54 o
   1  28   2      467.99      593.21     70.19 o
   2  28   2        3.50       23.40     46.83 o
   3  28   2      224.76      237.81     60.83 o
   4  28   2       18.60       31.19     53.91 o
   5  28   2      160.09      115.75     59.06 o
   6  28   2       63.14      -15.31    118.62 o
  -6  29   2        0.79      -88.01     88.01 o
  -5  29   2       73.03       22.96     45.92 o
  -4  29   2      160.16      105.18     63.14 o
  -3  29   2       12.96       24.23    145.41 o
  -2  29   2        4.72       58.67     59.76 o
  -1  29   2      209.02       99.49     70.35 o
   0  29   2       12.26      -47.00     70.79 o
   1  29   2       27.26       29.50     60.81 o
   2  29   2        2.08      -22.18     55.05 o
   3  29   2       15.88        9.15     76.53 o
   4  29   2        0.93      -22.37     52.71 o
   5  29   2        0.13       25.85     86.10 o
  -5  30   2      204.93      151.50     78.96 o
  -4  30   2      504.01      430.68    105.23 o
  -3  30   2       58.69      -45.58     75.62 o
  -2  30   2        3.58       16.02     63.43 o
  -1  30   2      139.86      130.65     64.29 o
   0  30   2        6.74        5.46     72.46 o
   1  30   2      172.16      167.25     55.42 o
   2  30   2      171.30       89.31     59.34 o
   3  30   2      607.33      668.50     86.46 o
   4  30   2      200.53      165.62     68.65 o
  -4  31   2      255.41      141.51     72.90 o
  -3  31   2     1502.98     1521.24    124.46 o
  -2  31   2       12.03      -55.42     55.42 o
  -1  31   2      576.19      427.28     73.49 o
   0  31   2      530.62      439.55    114.79 o
   1  31   2        2.15       76.71     58.13 o
   2  31   2      177.73      196.92     66.53 o
   3  31   2       95.66      -39.62     83.36 o
  -3  32   2      182.45      116.42     76.53 o
  -2  32   2       23.98        0.14     70.75 o
  -1  32   2        2.33       26.79    147.32 o
   0  32   2       30.48       83.64     84.18 o
   1  32   2       67.52       39.06     67.18 o
   2  32   2       18.70       49.38     56.63 o
 -13   1   3      300.59      372.85     58.48 o
 -12   1   3     1182.96     1166.89     62.38 o
 -11   1   3      746.65      813.81     50.10 o
 -10   1   3     3894.33     4014.42    111.26 o
  -9   1   3       85.52       93.48     26.51 o
  -8   1   3     1461.74     1933.07     64.97 o
  -7   1   3        2.84       13.21      7.44 o
  -6   1   3     2461.48     2304.86    146.24 o
  -5   1   3     3412.77     3416.12     68.12 o
  -4   1   3     9201.40    10054.00    121.77 o
  -3   1   3    15512.92    14619.64    175.78 o
  -2   1   3     5294.34     5348.09     79.26 o
  -1   1   3     8126.39     8109.57     99.02 o
   0   1   3      185.86      274.37     14.64 o
   1   1   3     9425.94     9909.31    109.13 o
   2   1   3     3543.53     3778.32     43.85 o
   3   1   3    15957.56    17168.03    187.62 o
   4   1   3     2563.44     2518.18     47.97 o
   5   1   3     2037.01     2098.68     35.92 o
   6   1   3     1900.07     1709.27     38.29 o
   7   1   3      691.25      724.30     23.97 o
   8   1   3     2230.66     2170.78     71.41 o
   9   1   3      693.10      572.75     27.47 o
  10   1   3     1906.81     2034.54     84.35 o
  11   1   3        0.66       52.58     36.03 o
  12   1   3      540.92      476.88     56.50 o
 -13   2   3      612.92      626.69     59.32 o
 -12   2   3      870.05      918.39     56.19 o
 -11   2   3     1241.28     1425.40     63.34 o
 -10   2   3      254.15      322.93     35.64 o
  -9   2   3     1208.23     1308.27     49.83 o
  -8   2   3      394.09      454.23     24.12 o
  -7   2   3     1227.72      964.69     26.30 o
  -6   2   3     3104.26     3522.00     59.57 o
  -5   2   3     5809.85     5078.55     81.95 o
  -4   2   3    14613.51    15965.72    190.62 o
  -3   2   3     4694.96     3779.73     50.11 o
  -2   2   3    14399.38    14574.49    200.93 o
  -1   2   3      558.30      798.30     17.16 o
   0   2   3     5347.38     5432.07     75.15 o
   1   2   3      820.29      761.63     17.93 o
   2   2   3     8196.76     6891.71     88.53 o
   3   2   3     2206.12     2637.78     36.57 o
   4   2   3     9819.02     8928.42    107.65 o
   5   2   3      569.76      539.84     16.73 o
   6   2   3     1133.72     1023.81     37.40 o
   7   2   3     1534.06     1436.29     32.97 o
   8   2   3      147.52      112.68     16.82 o
   9   2   3     1167.10     1096.38     43.63 o
  10   2   3       68.18      127.23     34.04 o
  11   2   3     2511.37     2455.50    134.12 o
  12   2   3       34.83      -32.91     52.33 o
 -13   3   3       42.05       45.90     43.61 o
 -12   3   3      180.82      190.91     37.72 o
 -11   3   3        9.80       -7.60     30.93 o
 -10   3   3      311.08      300.45     46.95 o
  -9   3   3       75.94       62.63     12.21 o
  -8   3   3      604.95      660.38     51.05 o
  -7   3   3      593.23      612.48     26.45 o
  -6   3   3      158.90      193.57     13.95 o
  -5   3   3      912.27      937.35     17.10 o
  -4   3   3     4699.06     4901.26     63.20 o
  -3   3   3      661.42      508.69     13.60 o
  -2   3   3     3557.94     3559.90     51.69 o
  -1   3   3     1120.75     1174.91     25.60 o
   0   3   3      431.20      613.13     15.87 o
   1   3   3      835.95     1078.38     21.65 o
   2   3   3      706.47      838.70     17.94 o
   3   3   3     1781.49     1978.76     32.03 o
   4   3   3       84.18       66.18     10.69 o
   5   3   3     1249.83     1276.43     24.65 o
   6   3   3      326.57      277.61     15.15 o
   7   3   3      431.21      437.87     32.20 o
   8   3   3     1409.99     1384.46     42.32 o
   9   3   3        4.83       -5.04     24.40 o
  10   3   3      441.49      462.93     47.28 o
  11   3   3        7.84       97.22     52.85 o
  12   3   3      368.38      285.75     98.92 o
 -13   4   3      376.92      376.22     51.50 o
 -12   4   3        6.58       17.62     32.24 o
 -11   4   3      393.57      387.63     38.84 o
 -10   4   3       14.43       26.62     27.33 o
  -9   4   3      337.31      339.42     39.53 o
  -8   4   3        0.13       15.80     11.41 o
  -7   4   3     1620.53     1504.30     49.51 o
  -6   4   3      827.15      780.57     21.39 o
  -5   4   3     6006.88     6582.94     88.22 o
  -4   4   3     1763.00     1749.36     26.84 o
  -3   4   3     2247.75     2354.50     36.39 o
  -2   4   3     1792.75     1904.41     35.89 o
  -1   4   3      106.77      108.23     11.24 o
   0   4   3      862.61     1150.79     26.31 o
   1   4   3       66.57      124.73     12.10 o
   2   4   3     2559.61     2781.26     55.62 o
   3   4   3     4515.39     4692.47     64.67 o
   4   4   3     1946.36     2008.56     35.18 o
   5   4   3        5.72       21.11     10.68 o
   6   4   3     2191.95     2283.96     42.00 o
   7   4   3       17.14       28.31     11.94 o
   8   4   3      426.02      450.47     24.98 o
   9   4   3      218.76      221.86     29.72 o
  10   4   3       94.10      113.26     38.41 o
  11   4   3      385.97      351.10     49.11 o
  12   4   3       23.76       48.11     53.10 o
 -13   5   3      727.53      729.44     90.37 o
 -12   5   3     1757.65     1819.34     89.47 o
 -11   5   3      171.76      236.52     35.35 o
 -10   5   3     2479.58     2518.19     81.23 o
  -9   5   3       36.08       16.21     18.42 o
  -8   5   3     1728.13     2034.21     59.04 o
  -7   5   3        1.77        4.29     10.84 o
  -6   5   3     3144.01     3051.17     74.09 o
  -5   5   3     4393.26     4102.29     61.27 o
  -4   5   3     6934.52     7507.06    102.18 o
  -3   5   3     2112.22     1601.30     28.75 o
  -2   5   3     2367.51     2369.38     43.88 o
  -1   5   3      505.84      410.12     20.63 o
   0   5   3     1163.90     1485.47     32.73 o
   1   5   3     5324.76     5532.66     85.33 o
   2   5   3     4673.57     5058.38     79.15 o
   3   5   3    21054.49    23725.93    324.87 o
   4   5   3     4152.03     3889.87     75.75 o
   5   5   3     7151.65     7847.40    116.64 o
   6   5   3     1030.00      973.71     30.02 o
   7   5   3     1425.16     1373.06     35.27 o
   8   5   3     7365.22     7811.30    155.40 o
   9   5   3      502.66      420.42     33.92 o
  10   5   3     2867.10     3310.85    131.46 o
  11   5   3        2.98      -40.01     40.01 o
  12   5   3     1079.97     1051.26    108.47 o
 -13   6   3      509.58      413.68    103.32 o
 -12   6   3       74.05       85.75     45.45 o
 -11   6   3      179.37      260.38     37.27 o
 -10   6   3      512.97      457.11     54.13 o
  -9   6   3     1980.68     2050.45     63.64 o
  -8   6   3      981.49      994.26     37.74 o
  -7   6   3     2947.69     2632.37     55.92 o
  -6   6   3     1242.25     1388.49     59.36 o
  -5   6   3     1163.28      863.47     27.15 o
  -4   6   3       56.25       46.93      8.27 o
  -3   6   3     4083.44     3941.74     62.63 o
  -2   6   3     1645.24     1757.07     38.72 o
  -1   6   3     3403.89     3603.93     69.81 o
   0   6   3     2823.96     2786.34     51.24 o
   1   6   3      163.72      258.70     15.58 o
   2   6   3     5575.16     5634.18    102.11 o
   3   6   3      750.19      738.83     19.98 o
   4   6   3     5087.23     4911.41     89.86 o
   5   6   3        6.42        9.93     11.18 o
   6   6   3      336.43      321.16     16.28 o
   7   6   3      345.06      350.44     18.84 o
   8   6   3      606.69      606.41     28.15 o
   9   6   3       35.88       45.25     27.75 o
  10   6   3      240.43      318.15     53.98 o
  11   6   3      882.06      868.40     84.83 o
  12   6   3       76.73      181.08     78.15 o
 -13   7   3      138.69      215.17     51.91 o
 -12   7   3       86.24      150.13     47.18 o
 -11   7   3      142.11       47.72     43.74 o
 -10   7   3       82.75      102.22     34.72 o
  -9   7   3       21.53        9.43     20.81 o
  -8   7   3      511.51      638.33     34.80 o
  -7   7   3      488.48      471.55     35.90 o
  -6   7   3       41.55       19.32      6.27 o
  -5   7   3     5054.23     5547.18     86.37 o
  -4   7   3      339.90      354.59     15.39 o
  -3   7   3     4533.72     4859.97     74.90 o
  -2   7   3     1341.18     1296.25     34.18 o
  -1   7   3       64.19       90.04     13.45 o
   0   7   3    15656.44    17434.26    295.14 o
   1   7   3     5514.51     5591.27     94.90 o
   2   7   3      103.07      107.64     14.33 o
   3   7   3      712.55      716.11     31.72 o
   4   7   3       41.04       34.43     10.38 o
   5   7   3     1412.21     1493.49     42.33 o
   6   7   3     2805.24     2765.86     78.43 o
   7   7   3       21.63       18.34     17.28 o
   8   7   3      524.84      508.85     31.37 o
   9   7   3        0.17       14.79     42.53 o
  10   7   3      213.68      247.24     43.84 o
  11   7   3       31.74       44.19     40.23 o
  12   7   3       92.44       11.29     52.31 o
 -13   8   3     1118.10     1081.37    102.28 o
 -12   8   3      242.30      247.92     52.93 o
 -11   8   3      847.69      851.88     57.99 o
 -10   8   3        1.92       26.53     22.92 o
  -9   8   3      218.79      179.39     23.75 o
  -8   8   3     1189.69     1213.56     76.06 o
  -7   8   3     2231.98     2293.36     77.70 o
  -6   8   3     1491.83     1537.55     40.87 o
  -5   8   3      584.92      451.75     15.71 o
  -4   8   3     3844.70     4157.84     67.53 o
  -3   8   3      649.57      494.07     16.83 o
  -2   8   3     3869.98     3696.33     72.91 o
  -1   8   3     5833.70     6331.40    115.12 o
   0   8   3     7693.84     7080.30    129.03 o
   1   8   3      149.19       75.65     19.99 o
   2   8   3     1752.93     1248.43     59.41 o
   3   8   3      150.31      160.87     14.30 o
   4   8   3     7377.84     7399.17    123.14 o
   5   8   3      344.23      353.51     18.00 o
   6   8   3      215.49      212.08     23.12 o
   7   8   3     2192.36     2331.57     61.61 o
   8   8   3      160.90      195.06     21.84 o
   9   8   3     3821.75     4085.23    133.79 o
  10   8   3       96.05       52.72     41.69 o
  11   8   3     2485.52     2518.53    152.43 o
  12   8   3        8.94       33.81     51.33 o
 -13   9   3       74.37      127.40     56.41 o
 -12   9   3      190.64      207.32     46.49 o
 -11   9   3      445.81      607.15     52.33 o
 -10   9   3     1512.80     1722.77     67.07 o
  -9   9   3       36.24       22.49     27.75 o
  -8   9   3      545.86      588.00     35.21 o
  -7   9   3      770.39      652.41     38.33 o
  -6   9   3     1614.77     1751.86     55.78 o
  -5   9   3     4595.76     4129.24     74.82 o
  -4   9   3    18109.15    19181.94    272.84 o
  -3   9   3     7915.34     7958.01    143.44 o
  -2   9   3     1912.79     1756.13     41.45 o
  -1   9   3      808.74      615.41     25.04 o
   0   9   3     4425.82     4178.83     83.49 o
   1   9   3    13489.55    13679.39    219.95 o
   2   9   3      405.34      478.08     27.53 o
   3   9   3     2518.93     2574.58     55.90 o
   4   9   3      308.14      299.62     23.56 o
   5   9   3     1584.39     1663.98     71.99 o
   6   9   3      113.65      101.15     16.18 o
   7   9   3      766.77      703.06     49.46 o
   8   9   3     3204.15     3191.24     85.66 o
   9   9   3      221.90      246.38     43.08 o
  10   9   3      154.59       94.17     55.42 o
  11   9   3       22.03      -21.32     50.17 o
 -13  10   3       15.20      -18.37     63.68 o
 -12  10   3      346.02      322.46     66.19 o
 -11  10   3       52.90       88.01     61.22 o
 -10  10   3      379.25      409.62     40.45 o
  -9  10   3      122.32      146.61     33.74 o
  -8  10   3      108.84       94.00     31.03 o
  -7  10   3       90.93       97.05     10.03 o
  -6  10   3     1680.55     1647.62     38.84 o
  -5  10   3     2670.76     3243.97     63.59 o
  -4  10   3      116.44      186.73     20.14 o
  -3  10   3      247.90      345.35     19.41 o
  -2  10   3      699.63      727.81     32.81 o
  -1  10   3      306.25      325.58     19.16 o
   0  10   3     5282.17     5737.55    112.30 o
   1  10   3      211.61      362.32     21.01 o
   2  10   3        5.33       14.76     13.79 o
   3  10   3      773.31      742.03     28.97 o
   4  10   3      240.50      239.14     25.96 o
   5  10   3       49.57       55.67     17.18 o
   6  10   3     1670.53     1639.81     63.31 o
   7  10   3       32.04       10.67     23.12 o
   8  10   3        5.97       47.76     20.86 o
   9  10   3       34.31       58.88     30.04 o
  10  10   3      117.98      105.46     91.84 o
  11  10   3      233.53      223.92     53.55 o
 -13  11   3       26.67       40.07     65.83 o
 -12  11   3      148.61       59.49     99.49 o
 -11  11   3      196.09      352.04     95.66 o
 -10  11   3     1503.42     1506.90     86.41 o
  -9  11   3       79.94       49.74     42.09 o
  -8  11   3     2000.02     2150.49    130.10 o
  -7  11   3      375.26      354.42     22.21 o
  -6  11   3     1389.60     1360.40     40.36 o
  -5  11   3     7400.32     8060.91    139.55 o
  -4  11   3      608.88      720.58     23.40 o
  -3  11   3      385.51      270.04     19.30 o
  -2  11   3      797.35      813.60     29.04 o
  -1  11   3      146.79       95.24     15.41 o
   0  11   3      322.48      392.86     20.91 o
   1  11   3    23707.26    25561.13    397.76 o
   2  11   3    16221.08    17400.92    285.90 o
   3  11   3     4549.28     4391.41    112.50 o
   4  11   3     4356.09     4236.65     98.35 o
   5  11   3      208.32      125.10     22.76 o
   6  11   3       79.08       86.30     20.82 o
   7  11   3      671.74      576.59     32.60 o
   8  11   3     1868.11     1950.41    120.40 o
   9  11   3        4.21       14.81     31.32 o
  10  11   3      613.99      522.63     62.20 o
  11  11   3       24.01       54.40     49.11 o
 -12  12   3      398.60      417.91    128.19 o
 -11  12   3     1927.07     2123.43    122.91 o
 -10  12   3       12.03      -19.13     44.00 o
  -9  12   3      177.17      210.46     53.57 o
  -8  12   3       49.12        0.00     26.79 o
  -7  12   3     7998.57     8064.05    223.16 o
  -6  12   3     1812.55     1896.96     52.91 o
  -5  12   3     3464.16     3466.18     78.09 o
  -4  12   3     2030.82     2171.29     48.24 o
  -3  12   3     1639.89     1605.33     73.49 o
  -2  12   3     1092.40     1084.33     34.89 o
  -1  12   3      713.32      792.07     29.50 o
   0  12   3     3691.79     3684.24     81.51 o
   1  12   3     5419.25     5401.82    134.96 o
   2  12   3     1743.27     1530.80     51.52 o
   3  12   3     2037.60     2072.02     88.85 o
   4  12   3     7942.88     8040.83    349.62 o
   5  12   3      621.23      749.81     38.87 o
   6  12   3     2095.46     1929.87    130.19 o
   7  12   3     3889.01     4073.59    110.47 o
   8  12   3      746.99      792.09     82.97 o
   9  12   3     1055.02     1100.67     86.71 o
  10  12   3        1.53       16.40     44.07 o
  11  12   3      726.83      810.82    167.66 o
 -12  13   3      213.71      177.93     65.08 o
 -11  13   3       56.21       33.59     48.48 o
 -10  13   3      645.35      595.11    145.41 o
  -9  13   3       34.43        0.00     38.26 o
  -8  13   3     1175.17     1132.64     99.49 o
  -7  13   3      493.58      498.13     29.02 o
  -6  13   3      867.26      846.97     40.90 o
  -5  13   3       76.42       86.70     17.06 o
  -4  13   3     1015.71     1123.78     38.64 o
  -3  13   3      769.40      628.98     34.43 o
  -2  13   3      222.76      357.43     28.55 o
  -1  13   3     1189.23     1010.81     59.65 o
   0  13   3      414.03      496.13     29.82 o
   1  13   3     1183.20     1037.62     49.45 o
   2  13   3       13.74       24.73     18.33 o
   3  13   3     1532.57     1612.01     72.81 o
   4  13   3      341.96      232.04     32.13 o
   5  13   3      306.80      346.24     43.76 o
   6  13   3      145.70      138.44     34.69 o
   7  13   3      514.00      471.33     45.25 o
   8  13   3      739.99      837.50     88.01 o
   9  13   3      185.36      177.56     38.73 o
  10  13   3      341.79      415.81     66.19 o
  11  13   3        6.39       17.79     53.91 o
 -12  14   3        4.35       -2.35     64.90 o
 -11  14   3      198.76      192.62     65.05 o
 -10  14   3        1.75       -6.89     31.84 o
  -9  14   3        7.56       42.09     53.57 o
  -8  14   3      416.87      401.78     68.88 o
  -7  14   3      897.54      833.57     44.09 o
  -6  14   3      408.73      355.63     28.81 o
  -5  14   3       15.94        0.00     18.33 o
  -4  14   3     1317.45     1268.81     39.96 o
  -3  14   3      201.24      190.60     21.87 o
  -2  14   3      875.02      856.45     91.26 o
  -1  14   3     1311.20     1486.91     53.34 o
   0  14   3      467.23      552.74     84.18 o
   1  14   3        0.64       11.48     21.65 o
   2  14   3       15.13       43.83     30.61 o
   3  14   3        7.56       -0.19     26.65 o
   4  14   3       36.78       75.65     33.94 o
   5  14   3      490.47      487.52     41.35 o
   6  14   3       15.02       51.16     53.57 o
   7  14   3      370.40      369.92     43.89 o
   8  14   3      157.77      189.43     57.40 o
   9  14   3     1267.89     1293.36     90.93 o
  10  14   3      161.60      160.62     55.02 o
  11  14   3       99.28      109.06     64.94 o
 -12  15   3      388.87      438.07    160.71 o
 -11  15   3      728.60      650.50    110.97 o
 -10  15   3     1143.78     1174.73    107.14 o
  -9  15   3      164.23      156.89     65.05 o
  -8  15   3     1290.32     1446.42    118.62 o
  -7  15   3     1550.74     1480.49     80.36 o
  -6  15   3      951.28     1083.46     44.31 o
  -5  15   3     6068.42     6073.40    212.13 o
  -4  15   3     4388.80     4634.32    156.13 o
  -3  15   3     3016.17     2962.25    129.75 o
  -2  15   3      808.80      959.38     55.42 o
  -1  15   3     2172.59     2139.57     81.17 o
   0  15   3        4.79      -13.28     30.61 o
   1  15   3     4237.60     4421.21    137.99 o
   2  15   3      428.09      464.66     37.59 o
   3  15   3     4603.51     4781.95    145.81 o
   4  15   3     1168.88     1247.42     95.66 o
   5  15   3      895.57      982.84     57.75 o
   6  15   3       47.03       54.66     34.44 o
   7  15   3      438.68      414.31     44.57 o
   8  15   3     1581.64     1738.68    195.15 o
   9  15   3      183.43      167.83     58.13 o
  10  15   3      944.73      877.96     72.90 o
 -12  16   3       19.99       34.27     60.83 o
 -11  16   3      386.88      302.29     91.84 o
 -10  16   3      139.11      114.79     49.74 o
  -9  16   3      443.97      508.92     80.36 o
  -8  16   3      160.08      187.50     49.74 o
  -7  16   3      513.63      535.44     40.33 o
  -6  16   3      194.43      174.76     22.67 o
  -5  16   3     1894.38     1934.32    133.93 o
  -4  16   3      214.34      212.88     28.53 o
  -3  16   3     2471.43     2744.94    109.06 o
  -2  16   3      756.18      822.37     74.62 o
  -1  16   3      263.88      432.88     45.76 o
   0  16   3     3065.35     3379.31    118.68 o
   1  16   3      506.91      571.08     44.09 o
   2  16   3     2923.00     2858.98    126.27 o
   3  16   3       50.85       55.48     29.76 o
   4  16   3     1677.27     1758.16     79.51 o
   5  16   3      530.09      509.11     48.70 o
   6  16   3       62.50       52.81     25.47 o
   7  16   3     1335.45     1549.31     80.36 o
   8  16   3      107.04       77.30     40.32 o
   9  16   3      282.83      267.93     68.01 o
  10  16   3        5.72       51.15     57.39 o
 -11  17   3        3.97       -7.65     68.88 o
 -10  17   3      171.17      164.54     61.22 o
  -9  17   3        1.96       61.22     72.70 o
  -8  17   3      291.04      233.42     57.40 o
  -7  17   3      114.66       45.48     30.44 o
  -6  17   3      395.39      379.60     41.35 o
  -5  17   3       95.13      145.67     37.51 o
  -4  17   3      140.88      159.25     32.13 o
  -3  17   3       55.99      -12.07     34.86 o
  -2  17   3        0.16      -24.76     24.76 o
  -1  17   3      173.85      179.85     31.03 o
   0  17   3      249.18      249.56     38.61 o
   1  17   3        0.06      -15.71     25.60 o
   2  17   3       55.03      134.77     59.31 o
   3  17   3      338.62      332.91     53.57 o
   4  17   3      117.45       27.74     32.13 o
   5  17   3       54.15       45.92     35.17 o
   6  17   3       87.62       15.99     31.12 o
   7  17   3        0.04      -65.05     68.88 o
   8  17   3       21.37       57.20     50.56 o
   9  17   3        4.54       11.48     64.29 o
  10  17   3       59.13       88.01     95.66 o
 -11  18   3      134.84       34.44    107.14 o
 -10  18   3       89.91      103.32     53.57 o
  -9  18   3       32.28       80.36     72.70 o
  -8  18   3      103.89       76.53     68.88 o
  -7  18   3      157.71      101.40     31.14 o
  -6  18   3       30.73       54.14     34.69 o
  -5  18   3     1676.80     1798.28     99.49 o
  -4  18   3      259.79      237.30     42.29 o
  -3  18   3     1751.04     1778.62    110.97 o
  -2  18   3      743.64      687.00     65.05 o
  -1  18   3      416.14      294.28     40.32 o
   0  18   3      467.87      487.68     44.09 o
   1  18   3       37.26       22.64     31.14 o
   2  18   3     1529.53     1655.08     91.84 o
   3  18   3      278.09      277.13     45.92 o
   4  18   3     3560.34     3862.35    140.62 o
   5  18   3      545.42      557.80     89.92 o
   6  18   3      642.04      728.94     84.18 o
   7  18   3      884.60      823.92     62.51 o
   8  18   3      215.41      267.85     68.88 o
   9  18   3      303.59      273.98     59.76 o
  10  18   3       48.74      137.75     88.01 o
 -11  19   3      129.41      149.23     84.18 o
 -10  19   3      456.90      501.27     76.53 o
  -9  19   3        1.33      -45.92     72.70 o
  -8  19   3      140.75      214.28     65.05 o
  -7  19   3       23.90       -4.10     33.45 o
  -6  19   3      923.27     1127.12     76.53 o
  -5  19   3     1100.58     1091.18     62.51 o
  -4  19   3      676.86      804.57     66.96 o
  -3  19   3     1898.74     1867.65    139.67 o
  -2  19   3      317.46      307.90     44.09 o
  -1  19   3     3124.67     3283.89    177.93 o
   0  19   3       60.39      126.94    133.93 o
   1  19   3     3648.68     3790.52    143.10 o
   2  19   3       19.64       12.44     26.65 o
   3  19   3     1764.15     2079.85    118.62 o
   4  19   3       16.44      -28.32     28.32 o
   5  19   3      884.65      741.06     57.75 o
   6  19   3      588.03      515.63     72.70 o
   7  19   3       11.88       23.28    101.40 o
   8  19   3     1282.95     1545.90    137.75 o
   9  19   3      164.35      288.15    112.88 o
 -10  20   3       27.11       84.18     65.05 o
  -9  20   3      171.08      133.93     61.22 o
  -8  20   3       53.43      110.97     61.22 o
  -7  20   3      442.74      405.52     55.48 o
  -6  20   3      308.24      325.64     82.27 o
  -5  20   3       71.21       48.41     32.53 o
  -4  20   3        8.95       28.18     44.09 o
  -3  20   3      526.25      608.16     70.79 o
  -2  20   3       26.96      -16.86     32.98 o
  -1  20   3       19.27       37.35     33.74 o
   0  20   3      362.22      382.35     61.22 o
   1  20   3       14.30       89.99     44.00 o
   2  20   3      176.48      229.75     37.88 o
   3  20   3        3.10        4.33     40.18 o
   4  20   3      182.47      250.61     51.66 o
   5  20   3      150.39      244.90     44.58 o
   6  20   3      105.94       51.02     37.65 o
   7  20   3      162.77      141.58     68.88 o
   8  20   3      834.02      661.98    107.14 o
   9  20   3        3.58       84.26     59.56 o
 -10  21   3      372.49      329.08     84.18 o
  -9  21   3        9.53      -57.40     57.40 o
  -8  21   3       41.35       49.74     80.36 o
  -7  21   3       43.10       53.92     39.87 o
  -6  21   3      627.45      608.37     59.76 o
  -5  21   3      452.52      388.67     48.08 o
  -4  21   3     1451.35     1464.27     78.33 o
  -3  21   3        3.09        2.69     34.69 o
  -2  21   3     1451.99     1569.17     89.92 o
  -1  21   3      170.65      207.50     43.13 o
   0  21   3        1.57      -10.65     31.03 o
   1  21   3      373.10      340.56     47.83 o
   2  21   3      297.29      411.14     50.00 o
   3  21   3     1571.15     1712.36     90.61 o
   4  21   3      178.41      103.74     35.86 o
   5  21   3     1025.22     1115.57     91.84 o
   6  21   3      617.67      659.44    120.53 o
   7  21   3       32.80       42.09     65.05 o
   8  21   3      293.48      378.82    114.79 o
   9  21   3      320.87      189.31     76.79 o
 -10  22   3      395.39      424.74     91.84 o
  -9  22   3      960.93      956.62    133.93 o
  -8  22   3      468.86      378.82     80.36 o
  -7  22   3      177.01      126.27     65.05 o
  -6  22   3      270.81      232.42     47.29 o
  -5  22   3     1318.97     1404.42    109.06 o
  -4  22   3       77.42      159.97     41.35 o
  -3  22   3     1210.44     1254.95    124.36 o
  -2  22   3      921.70     1066.35     75.62 o
  -1  22   3      608.48      667.57    183.67 o
   0  22   3      342.18      269.92     76.53 o
   1  22   3        1.47       31.35     41.35 o
   2  22   3      975.57     1176.59    107.14 o
   3  22   3      170.20      222.47     41.87 o
   4  22   3     1508.55     1596.11     89.17 o
   5  22   3      450.43      422.18     59.34 o
   6  22   3      370.30      359.05     63.14 o
   7  22   3      997.86     1048.46    145.41 o
   8  22   3       87.47       53.57     72.70 o
  -9  23   3       37.74      -15.31     95.66 o
  -8  23   3      696.41      753.82    126.27 o
  -7  23   3      742.42      933.67    126.27 o
  -6  23   3      669.37      826.52     91.84 o
  -5  23   3      147.58      129.89     72.70 o
  -4  23   3      592.82      653.15     59.34 o
  -3  23   3       29.29       -0.28     36.45 o
  -2  23   3      170.64      172.68     52.71 o
  -1  23   3      700.70      668.04     86.10 o
   0  23   3       99.82       88.77     44.57 o
   1  23   3       12.76       13.39     35.17 o
   2  23   3       66.78      100.58     45.92 o
   3  23   3      285.13      242.75     56.05 o
   4  23   3       45.94       58.88    105.23 o
   5  23   3      229.42      278.03     53.57 o
   6  23   3        5.52        4.32     40.33 o
   7  23   3       91.72      122.45    114.79 o
   8  23   3       26.29      -57.40     68.88 o
  -9  24   3       50.87       95.66     84.18 o
  -8  24   3      229.88      114.79     84.18 o
  -7  24   3        0.24      -49.74     61.22 o
  -6  24   3      957.70      918.50     80.63 o
  -5  24   3       65.94      106.92     46.83 o
  -4  24   3      220.03      145.06     44.09 o
  -3  24   3      233.34      273.23     88.01 o
  -2  24   3      560.10      517.04     64.26 o
  -1  24   3        0.46      -38.69     40.18 o
   0  24   3        0.63       69.83     46.71 o
   1  24   3       18.72      -32.17     36.45 o
   2  24   3       58.71      149.82     52.30 o
   3  24   3       43.80        2.69     74.62 o
   4  24   3      248.73      196.18     46.83 o
   5  24   3       74.97       26.56     43.89 o
   6  24   3        6.38       19.94     51.20 o
   7  24   3      365.10      466.83    126.27 o
   8  24   3        9.17      -76.53     76.53 o
  -9  25   3       11.35      -19.13    107.14 o
  -8  25   3      237.71      202.80    110.97 o
  -7  25   3      227.80       88.01     99.49 o
  -6  25   3       16.89      -19.13     48.70 o
  -5  25   3      220.66      229.59     80.36 o
  -4  25   3     1157.59     1226.90     89.29 o
  -3  25   3     2425.95     2465.72    129.54 o
  -2  25   3        6.45      -32.53     56.82 o
  -1  25   3     1419.15     1498.76    124.36 o
   0  25   3      365.85      364.05     68.88 o
   1  25   3      457.17      417.97     57.88 o
   2  25   3        2.70      -56.63     56.63 o
   3  25   3     1603.23     1538.25    102.82 o
   4  25   3      181.03      145.41     70.79 o
   5  25   3      190.63      212.10     50.56 o
   6  25   3      646.30      707.21     78.33 o
   7  25   3       17.03      183.67    122.45 o
  -8  26   3      141.32      126.27     80.36 o
  -7  26   3      688.57      665.81    114.79 o
  -6  26   3      522.65      506.99     63.20 o
  -5  26   3      369.21      357.57     68.88 o
  -4  26   3      429.69      465.68     61.42 o
  -3  26   3     1294.92     1234.95     89.89 o
  -2  26   3      766.14      832.32    103.32 o
  -1  26   3      610.68      559.82     78.44 o
   0  26   3     2467.03     2682.16    139.67 o
   1  26   3        7.58       20.98     41.87 o
   2  26   3      383.45      426.80     63.54 o
   3  26   3       37.84       41.40     44.09 o
   4  26   3      896.05      937.27     90.37 o
   5  26   3       97.46       79.29    118.62 o
   6  26   3       26.63       30.61     84.18 o
   7  26   3      755.86      853.31    160.71 o
  -7  27   3       45.89       45.92     84.18 o
  -6  27   3       18.90       11.48    107.14 o
  -5  27   3       37.03       35.19     89.92 o
  -4  27   3      352.99      349.46     66.53 o
  -3  27   3       12.70      -34.83     55.48 o
  -2  27   3        9.30       48.25     54.24 o
  -1  27   3      214.63      234.08     57.88 o
   0  27   3       70.28       74.98     63.54 o
   1  27   3      467.47      366.62     80.36 o
   2  27   3        2.28      -27.25     44.58 o
   3  27   3       69.70       69.39     48.70 o
   4  27   3        3.83       -7.65    107.14 o
   5  27   3        0.33       38.26    114.79 o
   6  27   3        8.33      -22.96     80.36 o
  -7  28   3      288.15      160.71    122.45 o
  -6  28   3      710.22      860.96    126.27 o
  -5  28   3        3.94       47.73     97.58 o
  -4  28   3       29.87       -9.12     69.73 o
  -3  28   3        2.15        9.18     93.75 o
  -2  28   3       15.91       63.96     66.25 o
  -1  28   3      118.04      158.28     89.92 o
   0  28   3     1322.95     1346.06     95.80 o
   1  28   3      599.94      549.43     73.47 o
   2  28   3      141.64      142.06     60.81 o
   3  28   3      313.86      289.43     77.91 o
   4  28   3      195.67       86.00     49.51 o
   5  28   3      332.53      198.69     69.37 o
  -6  29   3      644.78      631.37    130.10 o
  -5  29   3       14.49       13.91     59.34 o
  -4  29   3     3147.02     3218.52    189.41 o
  -3  29   3      232.61      148.93    145.41 o
  -2  29   3       51.69       66.46     63.00 o
  -1  29   3       22.25      151.27     62.51 o
   0  29   3       24.07       14.39     59.46 o
   1  29   3      281.87      189.22     65.26 o
   2  29   3        0.11      -64.26     64.26 o
   3  29   3      375.52      259.95     69.73 o
   4  29   3       14.18       17.86     52.71 o
   5  29   3     1084.54      848.55     91.92 o
  -5  30   3       89.55       60.22     56.05 o
  -4  30   3        7.41       27.69     68.01 o
  -3  30   3       14.88      -30.69     59.56 o
  -2  30   3       52.34       23.49     78.33 o
  -1  30   3       28.46       66.19     77.08 o
   0  30   3      143.88      146.83     58.13 o
   1  30   3       13.06      -75.62     75.62 o
   2  30   3       34.19        8.20     65.26 o
   3  30   3        0.83        0.00     80.36 o
   4  30   3      318.96      375.00    141.58 o
  -4  31   3       51.42      -43.03     60.83 o
  -3  31   3       30.69      -64.93     83.75 o
  -2  31   3       25.30        6.77     67.89 o
  -1  31   3       18.18      -45.07     91.84 o
   0  31   3        0.11      -32.98     56.63 o
   1  31   3      315.55      268.05     77.21 o
   2  31   3       99.85       94.72     82.23 o
   3  31   3      124.95       61.22     76.53 o
  -2  32   3      369.69      270.84     90.93 o
  -1  32   3      121.47      132.01     89.29 o
   0  32   3      429.98      489.60    110.97 o
   1  32   3        6.08      -84.18     84.18 o
 -13   0   4      148.24      132.91     60.47 o
 -12   0   4     2031.49     2356.61    149.23 o
 -11   0   4      209.72      264.96     46.71 o
 -10   0   4     8383.44     9072.89    282.21 o
  -9   0   4      600.31      587.24     51.66 o
  -8   0   4      918.94     1366.06     67.00 o
  -7   0   4     1041.66     1004.02     29.27 o
  -6   0   4     3766.59     3909.89     76.77 o
  -5   0   4     1220.11     1010.16     44.19 o
  -4   0   4     1627.60     1807.78     38.40 o
  -3   0   4    20771.91    20364.16    337.32 o
  -2   0   4       36.73       43.14     10.74 o
  -1   0   4     7617.98     7713.43    119.33 o
   0   0   4     2037.46     2567.65     63.52 o
   1   0   4     1983.96     1798.44     41.10 o
   2   0   4     1662.84     1358.63     42.45 o
   3   0   4     3942.82     4154.05     74.26 o
   4   0   4    18537.49    18287.47    301.59 o
   5   0   4      938.61      740.52     37.56 o
   6   0   4      118.57      118.43     18.41 o
   7   0   4     2619.22     2625.08    162.93 o
   8   0   4     5693.04     5601.63    179.57 o
   9   0   4       29.23       38.87     28.46 o
  10   0   4     2832.95     2874.23    137.76 o
  11   0   4      338.14      210.38     99.49 o
  12   0   4       83.56       42.09    118.62 o
 -13   1   4      448.71      501.96     55.32 o
 -12   1   4       47.00        8.03     60.20 o
 -11   1   4      285.53      389.81     40.87 o
 -10   1   4      190.55      200.36     33.12 o
  -9   1   4      660.87      698.52     39.82 o
  -8   1   4      433.83      482.26     34.49 o
  -7   1   4        7.18       12.27      5.12 o
  -6   1   4      300.84      302.33     11.38 o
  -5   1   4       93.78      115.67      7.31 o
  -4   1   4    10886.80    12838.05    176.45 o
  -3   1   4       16.93       22.43      5.61 o
  -2   1   4    14680.68    14905.63    206.89 o
  -1   1   4      357.45      363.90      8.36 o
   0   1   4      290.48      160.45      9.22 o
   1   1   4      504.88      618.73     15.20 o
   2   1   4     7301.01     7606.45     92.92 o
   3   1   4      938.13      839.57     17.58 o
   4   1   4     1308.15      943.28     27.59 o
   5   1   4     2695.14     3033.69     56.04 o
   6   1   4      337.31      288.39     16.03 o
   7   1   4     1797.57     1821.54     52.98 o
   8   1   4      254.06      234.35     21.22 o
   9   1   4      715.90      698.20     45.33 o
  10   1   4       78.39       74.83     46.42 o
  11   1   4      594.72      559.91     73.66 o
  12   1   4      122.55      126.51     64.77 o
 -13   2   4       31.13       57.17     40.43 o
 -12   2   4        5.04       43.87     31.13 o
 -11   2   4        2.26       18.62     27.85 o
 -10   2   4     1080.55     1045.08     46.97 o
  -9   2   4      420.91      390.73     12.99 o
  -8   2   4       12.36       33.95     29.87 o
  -7   2   4     1015.22     1007.92     26.52 o
  -6   2   4      468.39      556.79     13.67 o
  -5   2   4       34.30        9.28      5.48 o
  -4   2   4     1668.73     1660.39     27.26 o
  -3   2   4     1129.47     1097.82     23.10 o
  -2   2   4     1095.91     1047.76     22.30 o
  -1   2   4      666.06      626.33     13.78 o
   0   2   4      119.22      118.22      9.58 o
   1   2   4      425.61      434.70     11.96 o
   2   2   4      788.27      872.64     16.82 o
   3   2   4     1523.49     1624.25     26.88 o
   4   2   4     3317.94     3663.80     76.29 o
   5   2   4      591.72      636.37     19.81 o
   6   2   4      163.58      231.62     15.99 o
   7   2   4        3.69       10.00     13.34 o
   8   2   4       11.57       32.31     15.31 o
   9   2   4      141.36      121.63     25.14 o
  10   2   4        3.55       66.84     39.64 o
  11   2   4      142.41      131.19     53.07 o
  12   2   4       76.04       73.62     67.48 o
 -13   3   4     2367.48     2272.53    193.31 o
 -12   3   4       12.57       22.63     28.35 o
 -11   3   4     2047.20     2597.87     86.27 o
 -10   3   4      338.05      365.22     41.36 o
  -9   3   4     4580.77     4469.63     91.06 o
  -8   3   4     1311.58     1317.36     32.49 o
  -7   3   4     3052.08     2791.94     51.34 o
  -6   3   4      992.45      924.24     17.97 o
  -5   3   4      728.23      547.60     17.65 o
  -4   3   4    16281.65    17370.59    206.19 o
  -3   3   4      841.03      867.50     17.69 o
  -2   3   4     4438.41     4253.55     71.30 o
  -1   3   4        4.90       14.11      6.45 o
   0   3   4     2747.87     2784.58     43.13 o
   1   3   4     2040.87     2002.00     35.28 o
   2   3   4    15258.26    14867.05    249.48 o
   3   3   4       11.92        9.94      8.03 o
   4   3   4      814.55      806.75     24.10 o
   5   3   4     3175.51     3005.00     53.88 o
   6   3   4      553.11      495.20     21.37 o
   7   3   4     1210.51     1279.28     37.25 o
   8   3   4       14.28       22.40     19.67 o
   9   3   4      655.95      588.60     41.11 o
  10   3   4      312.27      264.52     48.16 o
  11   3   4      768.61      658.13     92.89 o
 -13   4   4      107.63       92.27     40.03 o
 -12   4   4      672.67      689.98     64.62 o
 -11   4   4      239.13      218.74     30.80 o
 -10   4   4     4569.58     4890.73    133.30 o
  -9   4   4      910.09     1096.75     50.27 o
  -8   4   4       22.66       55.28     12.21 o
  -7   4   4      435.81      497.41     24.25 o
  -6   4   4     1378.51     1445.99     44.14 o
  -5   4   4     4767.70     5006.75     68.11 o
  -4   4   4     2018.25     2020.23     32.58 o
  -3   4   4    15005.82    14755.04    188.29 o
  -2   4   4      285.95      348.01     14.54 o
  -1   4   4     2953.09     2841.64     51.41 o
   0   4   4     1008.75      872.26     37.10 o
   1   4   4     1817.08     1961.69     41.88 o
   2   4   4     2684.24     2619.26     39.95 o
   3   4   4       87.81      174.43     14.82 o
   4   4   4     4272.52     4114.50     60.44 o
   5   4   4     2250.07     2340.23     47.37 o
   6   4   4      102.41       66.05     13.54 o
   7   4   4      549.98      602.66     37.36 o
   8   4   4     1121.24     1154.09     53.72 o
   9   4   4       41.48       96.75     27.62 o
  10   4   4      318.35      450.62     83.67 o
  11   4   4       62.96      114.32     47.83 o
 -13   5   4       71.09      137.92     61.53 o
 -12   5   4       34.46       85.32     38.19 o
 -11   5   4       33.15       27.23     27.38 o
 -10   5   4       25.12       -6.58     24.65 o
  -9   5   4       96.19      111.97     18.85 o
  -8   5   4        5.85       -4.40     11.49 o
  -7   5   4      326.79      351.65     17.47 o
  -6   5   4      156.18      253.89     15.10 o
  -5   5   4       67.56       75.42      7.79 o
  -4   5   4     3117.93     3119.01     61.62 o
  -3   5   4        0.47       -4.58      7.84 o
  -2   5   4     3498.57     3508.03     62.81 o
  -1   5   4      383.65      320.49     17.06 o
   0   5   4       52.92       69.73     13.69 o
   1   5   4     4432.37     4973.85     77.28 o
   2   5   4     4317.18     4717.12    107.51 o
   3   5   4       12.91        2.40     11.07 o
   4   5   4      684.97      733.83     35.43 o
   5   5   4        0.30       -6.40     11.17 o
   6   5   4        3.66        3.76     11.83 o
   7   5   4     2084.60     2087.51     65.01 o
   8   5   4      855.41      820.66     33.47 o
   9   5   4       68.38       70.15     30.38 o
  10   5   4       56.65       56.23     37.16 o
  11   5   4       49.57      -14.08     48.64 o
 -13   6   4       95.95       74.01     62.51 o
 -12   6   4      573.01      547.06     67.48 o
 -11   6   4      585.58      436.40     40.38 o
 -10   6   4     1894.43     2014.61     81.20 o
  -9   6   4        2.49        1.43     31.23 o
  -8   6   4     1780.86     1935.22     79.17 o
  -7   6   4     2366.97     2229.74     94.02 o
  -6   6   4       99.08       67.38      7.36 o
  -5   6   4     2194.18     1871.14     34.55 o
  -4   6   4     3342.89     3803.74     60.69 o
  -3   6   4     2049.96     1773.70     36.51 o
  -2   6   4     1167.32     1219.52     30.38 o
  -1   6   4     5534.60     6045.01    112.43 o
   0   6   4       16.49       14.84     11.69 o
   1   6   4     2911.24     3064.38     58.82 o
   2   6   4     4884.27     5202.57     84.18 o
   3   6   4      111.93       75.79     11.61 o
   4   6   4     3463.46     3382.81     85.48 o
   5   6   4      566.66      590.97     21.60 o
   6   6   4     1692.66     1630.78     52.99 o
   7   6   4      336.55      260.62     21.20 o
   8   6   4     1655.03     1752.54     69.26 o
   9   6   4      171.07      216.59     31.52 o
  10   6   4      837.46      796.51     63.50 o
  11   6   4        1.27       24.70     39.52 o
 -13   7   4     1964.54     1844.37    179.85 o
 -12   7   4        0.48        0.32     35.95 o
 -11   7   4     1371.21     1660.43    139.73 o
 -10   7   4     1318.35     1278.01     81.19 o
  -9   7   4      354.42      282.35     26.16 o
  -8   7   4       68.09      108.69     15.92 o
  -7   7   4     1450.84     1411.65    118.07 o
  -6   7   4     3299.29     3047.39     65.15 o
  -5   7   4      367.46      233.25     11.99 o
  -4   7   4    10469.47    11078.12    161.74 o
  -3   7   4      521.04      653.84     25.20 o
  -2   7   4     4427.85     4158.12     80.32 o
  -1   7   4       93.31       86.16     15.97 o
   0   7   4       20.24       59.70     17.37 o
   1   7   4     4462.24     4426.41     79.74 o
   2   7   4     3491.06     2985.20     64.82 o
   3   7   4     2277.38     2198.71     53.25 o
   4   7   4     1896.94     1728.49     57.26 o
   5   7   4     6785.11     7039.83    199.08 o
   6   7   4      366.43      371.12     32.24 o
   7   7   4     2407.78     2409.12    105.84 o
   8   7   4        6.32        4.68     17.35 o
   9   7   4     1532.80     1519.67     65.49 o
  10   7   4       90.56      123.87     49.04 o
  11   7   4      935.51      952.73     80.42 o
 -13   8   4       36.23      137.75    103.32 o
 -12   8   4      161.50      127.20     41.09 o
 -11   8   4        0.52      -33.34     33.34 o
 -10   8   4     1515.93     1573.04     92.24 o
  -9   8   4      697.94      743.78     35.35 o
  -8   8   4      202.99      198.64     29.82 o
  -7   8   4      917.04      915.25     20.52 o
  -6   8   4      147.26      100.24     11.32 o
  -5   8   4      182.19      124.35     11.55 o
  -4   8   4      484.50      574.56     18.67 o
  -3   8   4     9113.46     9279.31    149.18 o
  -2   8   4      280.75      353.68     18.46 o
  -1   8   4     2308.56     2506.66     75.67 o
   0   8   4      441.35      546.40     23.80 o
   1   8   4     3799.67     4154.75     98.04 o
   2   8   4      697.52      732.74     28.13 o
   3   8   4        6.26       14.72     12.77 o
   4   8   4      377.68      313.93     27.97 o
   5   8   4        5.01       26.31     15.92 o
   6   8   4        2.97        9.12     14.29 o
   7   8   4       36.90       42.07     21.54 o
   8   8   4     2850.64     2998.16     76.60 o
   9   8   4       94.36      108.86     30.25 o
  10   8   4       49.55       38.26     52.71 o
  11   8   4      174.79      112.29     45.04 o
 -13   9   4      419.83      252.55     80.36 o
 -12   9   4       44.09       72.07     64.26 o
 -11   9   4     1056.04      948.97    114.79 o
 -10   9   4      478.48      449.62     64.49 o
  -9   9   4     1548.73     1499.88     86.10 o
  -8   9   4       95.56       82.27     21.65 o
  -7   9   4      555.47      472.22     16.34 o
  -6   9   4      772.25      645.29     21.67 o
  -5   9   4      883.22      966.38     26.11 o
  -4   9   4     3278.68     3275.21     64.17 o
  -3   9   4     1169.20     1139.62     29.47 o
  -2   9   4     1006.98      925.08     46.95 o
  -1   9   4     3265.31     3485.06     73.57 o
   0   9   4     5146.44     4873.70    102.29 o
   1   9   4      574.49      745.26     28.02 o
   2   9   4     1027.18     1063.83     33.06 o
   3   9   4      111.85      170.36     18.50 o
   4   9   4      229.10      271.94     20.85 o
   5   9   4      499.97      426.92     41.60 o
   6   9   4     1621.21     1596.97     63.27 o
   7   9   4      343.82      336.18     26.07 o
   8   9   4       26.83       30.12     20.91 o
   9   9   4      863.53      872.63     66.79 o
  10   9   4      728.59      595.89     56.81 o
  11   9   4        9.35      -17.96     63.00 o
 -13  10   4        7.06      -12.91     72.70 o
 -12  10   4      831.89      883.87     86.46 o
 -11  10   4      283.97      371.17     68.88 o
 -10  10   4     2692.30     3140.52    149.06 o
  -9  10   4      108.98       49.74     42.09 o
  -8  10   4     1339.53     1450.24     99.49 o
  -7  10   4      770.82      691.39     30.97 o
  -6  10   4       56.10       26.27     10.78 o
  -5  10   4     2586.77     2494.01     54.39 o
  -4  10   4       81.59       77.46     17.13 o
  -3  10   4     7668.81     8053.12    148.31 o
  -2  10   4       47.37       12.00     15.31 o
  -1  10   4      113.20       50.92     14.59 o
   0  10   4      410.06      349.40     22.64 o
   1  10   4     3502.44     3539.68     69.94 o
   2  10   4      772.43      805.06     30.02 o
   3  10   4      708.66      774.20     70.05 o
   4  10   4     7858.40     7904.56    158.13 o
   5  10   4      337.31      373.10     27.36 o
   6  10   4       55.55       45.43     20.61 o
   7  10   4       18.62       45.74     22.70 o
   8  10   4     5401.51     5492.35    152.80 o
   9  10   4       65.00       68.88     40.96 o
  10  10   4      187.18      195.45     79.44 o
  11  10   4       38.43       29.79     64.31 o
 -13  11   4      616.35      617.27     90.37 o
 -12  11   4        1.15       50.08     62.06 o
 -11  11   4      535.62      514.49     72.70 o
 -10  11   4       14.25       23.00     41.48 o
  -9  11   4     2337.76     2303.55    145.41 o
  -8  11   4       54.94        3.83     30.61 o
  -7  11   4     3096.81     3049.28     85.61 o
  -6  11   4     3098.26     3041.14     74.74 o
  -5  11   4      223.01      208.25     18.97 o
  -4  11   4     1841.66     1768.03     42.73 o
  -3  11   4      686.56      715.31     28.74 o
  -2  11   4     1915.01     1966.90     52.48 o
  -1  11   4     1060.29     1154.65     46.39 o
   0  11   4    17469.40    17154.18    307.49 o
   1  11   4     3114.32     3312.41     72.07 o
   2  11   4     1912.81     2038.47     63.15 o
   3  11   4        4.45       11.77     22.48 o
   4  11   4       47.97       21.07     21.24 o
   5  11   4      557.42      604.65     53.23 o
   6  11   4      499.37      623.87     36.76 o
   7  11   4      651.85      763.18     43.08 o
   8  11   4       97.00       78.73     33.12 o
   9  11   4        8.57       24.71     26.50 o
  10  11   4       10.07       -4.87     40.61 o
  11  11   4      616.94      579.51     78.33 o
 -12  12   4       11.38       48.50     61.53 o
 -11  12   4       13.25       65.34     52.31 o
 -10  12   4      120.69       31.89     36.45 o
  -9  12   4       17.19      -34.44     34.44 o
  -8  12   4       98.52      122.45     49.74 o
  -7  12   4        4.48        4.52     14.34 o
  -6  12   4      382.44      408.93     23.20 o
  -5  12   4      154.77      166.93     21.54 o
  -4  12   4     2201.96     2362.62     59.18 o
  -3  12   4      100.83       61.52     17.83 o
  -2  12   4       76.24       57.47     17.43 o
  -1  12   4     1746.54     1918.65     53.52 o
   0  12   4     3624.60     4694.04    102.97 o
   1  12   4     4123.95     4392.03    108.84 o
   2  12   4     2301.67     2368.86    154.29 o
   3  12   4      278.45      197.98     25.54 o
   4  12   4        2.71      -16.95     51.66 o
   5  12   4       86.90       96.91     27.01 o
   6  12   4     1088.45     1034.02     50.19 o
   7  12   4      212.05      183.00     28.35 o
   8  12   4      207.51      222.84     38.82 o
   9  12   4        7.76       14.14     39.43 o
  10  12   4       49.03       61.96     50.33 o
  11  12   4       48.38      -15.98     72.90 o
 -12  13   4       28.10       52.36     51.20 o
 -11  13   4      853.76      971.56     79.51 o
 -10  13   4      238.32      198.09     80.36 o
  -9  13   4      419.36      424.74     68.88 o
  -8  13   4      185.81       84.18     53.57 o
  -7  13   4     3853.01     4224.34    156.00 o
  -6  13   4     3307.91     3090.91    140.29 o
  -5  13   4      889.30      706.50     30.04 o
  -4  13   4     1892.64     1578.05     59.10 o
  -3  13   4     1230.36     1344.99     50.06 o
  -2  13   4     7838.18     7390.61    170.97 o
  -1  13   4       11.43       17.05     16.84 o
   0  13   4     4973.02     4977.18    144.59 o
   1  13   4    10735.65    10339.72    280.77 o
   2  13   4      236.76      128.68     31.84 o
   3  13   4     1113.00     1078.64     56.63 o
   4  13   4     1113.61     1171.60    137.75 o
   5  13   4     3395.97     3638.20    122.02 o
   6  13   4      470.11      404.00     39.16 o
   7  13   4     1487.89     1582.37     72.58 o
   8  13   4      203.81      160.71     43.89 o
   9  13   4     1064.79     1014.76     66.69 o
  10  13   4      466.48      406.75     62.06 o
 -12  14   4      187.32      236.57     62.23 o
 -11  14   4       21.71       34.11     47.29 o
 -10  14   4     1034.48      968.10     99.49 o
  -9  14   4       65.01       65.05     53.57 o
  -8  14   4     1208.87     1105.86     88.01 o
  -7  14   4     1366.79     1301.89     58.70 o
  -6  14   4      987.86     1006.32     41.23 o
  -5  14   4     1472.20     1561.15     57.98 o
  -4  14   4       13.94       29.60     18.78 o
  -3  14   4     4181.44     4396.77    111.10 o
  -2  14   4       22.65       22.29     17.83 o
  -1  14   4     4283.54     4150.00    129.54 o
   0  14   4       53.73       20.66     25.47 o
   1  14   4     4081.04     4240.50    133.75 o
   2  14   4     1023.75     1133.93    156.89 o
   3  14   4     1528.76     1550.08     66.25 o
   4  14   4     2193.64     2399.01    130.10 o
   5  14   4     2842.94     3035.46    164.54 o
   6  14   4       11.89       24.87     32.47 o
   7  14   4        1.00       36.88     33.70 o
   8  14   4     1629.79     1629.24    105.42 o
   9  14   4      159.30      143.97     55.35 o
  10  14   4      128.15      157.24     91.84 o
 -12  15   4      458.78      403.26    105.23 o
 -11  15   4       41.10       38.26     65.05 o
 -10  15   4       15.23       30.61     45.92 o
  -9  15   4      136.19      195.15     53.57 o
  -8  15   4     1374.49     1350.75    107.14 o
  -7  15   4      115.03       97.51     44.00 o
  -6  15   4       35.69       -0.70     19.64 o
  -5  15   4      455.01      471.06     32.66 o
  -4  15   4       16.90        6.48     20.27 o
  -3  15   4      158.01      212.85     61.22 o
  -2  15   4       81.62       40.35     29.40 o
  -1  15   4        1.88        4.74     33.74 o
   0  15   4      152.76      156.89     27.06 o
   1  15   4      462.96      386.87     43.04 o
   2  15   4      210.74       95.66     35.17 o
   3  15   4       12.70       49.74     53.57 o
   4  15   4      261.40      361.20     72.70 o
   5  15   4      298.60      263.71     82.27 o
   6  15   4       73.29      139.67     37.88 o
   7  15   4      968.18      925.00     92.23 o
   8  15   4      133.52      122.45     70.79 o
   9  15   4        4.56       -5.74     42.29 o
  10  15   4       65.39       56.53     59.34 o
 -12  16   4      113.00       60.92     78.44 o
 -11  16   4       24.84        3.83     65.05 o
 -10  16   4     1676.46     1760.19    141.58 o
  -9  16   4      109.07       42.09     49.74 o
  -8  16   4       90.22       15.31     61.22 o
  -7  16   4       39.70       25.51     27.38 o
  -6  16   4        4.14      -25.60     25.60 o
  -5  16   4     1351.77     1331.80     91.95 o
  -4  16   4      159.00      149.23     42.09 o
  -3  16   4     2114.03     2180.80     83.88 o
  -2  16   4      230.23      266.83     36.73 o
  -1  16   4      170.75      110.82     33.94 o
   0  16   4       19.33       13.98     31.03 o
   1  16   4      442.84      501.30     43.29 o
   2  16   4      537.60      573.19     80.36 o
   3  16   4       30.03       36.77     31.03 o
   4  16   4     1319.58     1211.38     93.75 o
   5  16   4       55.09        9.49     49.74 o
   6  16   4        4.17      -13.93     61.22 o
   7  16   4      378.63      246.96     35.68 o
   8  16   4      568.26      453.12     59.53 o
   9  16   4       73.08       99.23     55.60 o
  10  16   4      172.03      144.80     75.38 o
 -11  17   4      864.74      566.32    122.45 o
 -10  17   4      184.61      149.23     57.40 o
  -8  17   4      495.89      535.71     76.53 o
  -7  17   4      439.53      425.66     57.40 o
  -6  17   4     1106.64     1261.48     70.75 o
  -5  17   4      431.74      411.72     41.35 o
  -4  17   4     2994.69     3008.01    250.64 o
  -3  17   4      933.39      929.06     93.75 o
  -2  17   4     2918.56     3045.44    113.26 o
  -1  17   4       59.30      143.22     36.73 o
   0  17   4     1855.11     1897.52     78.33 o
   1  17   4       93.65       95.66     57.40 o
   2  17   4     1376.57     1469.54     76.53 o
   3  17   4        6.45       29.01     41.35 o
   4  17   4       54.67       56.81     34.86 o
   5  17   4     1703.54     1742.31     85.20 o
   6  17   4      140.25      162.59     39.87 o
   7  17   4     2017.01     2029.95    158.80 o
   8  17   4       92.15       54.13     49.72 o
   9  17   4      313.70      248.98     60.03 o
  10  17   4      119.21       20.09     77.84 o
 -10  18   4      250.89      214.28     65.05 o
  -9  18   4        6.43        7.65     72.70 o
  -8  18   4      163.60       95.66     72.70 o
  -7  18   4     2092.33     2158.40    120.53 o
  -6  18   4       38.37       11.76     34.69 o
  -5  18   4       17.21       42.09     32.47 o
  -4  18   4      216.57      296.67     45.76 o
  -3  18   4       34.83       21.64     49.74 o
  -2  18   4       22.54       -9.84     55.48 o
  -1  18   4     2427.74     2548.05    122.45 o
   0  18   4      403.66      427.06    114.79 o
   1  18   4       85.85       57.40     29.76 o
   2  18   4      506.67      531.44     97.58 o
   3  18   4       82.31      127.16     34.86 o
   4  18   4      372.78      392.30     43.29 o
   5  18   4     1836.03     1725.62    158.80 o
   6  18   4      408.67      514.07     57.75 o
   7  18   4        2.51       53.57     46.71 o
   8  18   4      502.80      525.56     74.37 o
   9  18   4        6.75        8.59     60.83 o
 -10  19   4      143.00      122.45     65.05 o
  -9  19   4       17.67       68.88     57.40 o
  -8  19   4       40.51       65.05     53.57 o
  -7  19   4      213.30      185.88     44.00 o
  -6  19   4       13.13       86.31     36.45 o
  -5  19   4       24.19       21.32     27.55 o
  -4  19   4      100.20       78.44     37.88 o
  -3  19   4      171.86      275.51     61.22 o
  -2  19   4      827.44      947.56     63.54 o
  -1  19   4      240.76      302.57     68.88 o
   0  19   4      126.79       82.42     34.86 o
   1  19   4        0.33       50.74     36.45 o
   2  19   4      575.35      508.54     57.40 o
   3  19   4       81.59       83.32     42.09 o
   4  19   4      520.74      415.37     56.63 o
   5  19   4      215.76      218.05     47.42 o
   6  19   4      229.71      207.20     51.47 o
   7  19   4       20.73      -22.96     61.22 o
   8  19   4       14.84       67.22     50.00 o
   9  19   4      143.19      128.71     58.79 o
 -10  20   4      982.18      926.01    114.79 o
  -9  20   4       35.90       88.01     61.22 o
  -8  20   4      230.77      229.59     91.84 o
  -7  20   4      882.99      899.59    212.37 o
  -6  20   4       65.51       89.65     37.59 o
  -5  20   4      168.78      169.70     36.73 o
  -4  20   4      139.54      108.61     34.86 o
  -3  20   4     1197.47     1404.22    141.58 o
  -2  20   4      154.82      104.59     32.13 o
  -1  20   4      795.40      819.54     60.47 o
   0  20   4      335.88      340.45     82.27 o
   1  20   4      238.19      197.33     40.32 o
   2  20   4      213.76      184.67     65.05 o
   3  20   4      431.55      388.74     82.27 o
   4  20   4     1413.30     1418.18     86.08 o
   5  20   4     1831.76     1823.13    100.79 o
   6  20   4       35.10       -8.27     41.87 o
   7  20   4      409.27      382.65     99.49 o
   8  20   4      650.48      701.95     95.34 o
   9  20   4       43.42       18.00    126.27 o
 -10  21   4       67.28      172.19     95.66 o
  -9  21   4      807.95      749.99    114.79 o
  -8  21   4      721.89      650.50     88.01 o
  -7  21   4      267.72      292.46     45.05 o
  -6  21   4      357.74      454.59     50.56 o
  -5  21   4        2.65      -28.06     36.45 o
  -4  21   4     1491.16     1579.81     89.41 o
  -3  21   4      427.92      490.38     97.58 o
  -2  21   4     4135.43     4515.91    169.09 o
  -1  21   4      336.34      388.39     52.30 o
   0  21   4     1638.35     1961.44     94.59 o
   1  21   4     1419.52     1342.43     78.47 o
   2  21   4      741.02      739.17     59.34 o
   3  21   4       50.23       40.25     33.74 o
   4  21   4      144.10      139.44     45.05 o
   5  21   4     1028.41     1097.33    139.67 o
   6  21   4       25.33       76.15     40.18 o
   7  21   4      762.09      417.09    114.79 o
   8  21   4        0.51      -21.49     52.30 o
 -10  22   4       36.08        7.65     95.66 o
  -9  22   4      185.80      149.23     80.36 o
  -8  22   4        7.56      -84.18     84.18 o
  -7  22   4        3.18      -38.26     91.84 o
  -6  22   4      267.89      261.88     51.66 o
  -5  22   4       42.32       44.87     74.62 o
  -4  22   4      236.70      198.27     39.16 o
  -3  22   4      253.36      305.74     48.48 o
  -2  22   4      157.52      156.89     80.36 o
  -1  22   4      186.24      174.11     43.29 o
   0  22   4        8.06        7.65     35.17 o
   1  22   4      332.34      263.60     45.76 o
   2  22   4      304.15      190.59     57.40 o
   3  22   4        0.42       34.03     37.59 o
   4  22   4       32.80       44.64     40.32 o
   5  22   4       51.77       31.04     43.31 o
   6  22   4       27.19      -25.72     55.90 o
   7  22   4      125.94      164.54     72.70 o
   8  22   4        8.62      -30.61    107.14 o
  -9  23   4      957.09      914.53    149.23 o
  -8  23   4       15.81       11.48     61.22 o
  -7  23   4      113.65      195.15     76.53 o
  -6  23   4      195.79      220.89     56.63 o
  -5  23   4      114.72      119.28     47.29 o
  -4  23   4      504.61      573.30     56.05 o
  -3  23   4      303.54      321.52     43.31 o
  -2  23   4      730.89      840.84     67.00 o
  -1  23   4       36.39       45.92     65.05 o
   0  23   4      508.76      486.29    154.97 o
   1  23   4      211.72      221.54     51.20 o
   2  23   4      328.73      434.90     59.31 o
   3  23   4       22.17       29.63     55.48 o
   4  23   4       45.54       -7.19     55.42 o
   5  23   4     1261.45     1594.74    116.71 o
   6  23   4        0.84       21.56     47.56 o
   7  23   4      191.23      244.90     88.01 o
   8  23   4       47.98      110.97    114.79 o
  -9  24   4       91.13       49.74     76.53 o
  -8  24   4       48.24      126.27     80.36 o
  -7  24   4      197.21      183.67     76.53 o
  -6  24   4     1396.93     1596.97    183.67 o
  -5  24   4      579.19      582.22     66.25 o
  -4  24   4      784.36      866.86     70.19 o
  -3  24   4     2741.34     3186.86    262.11 o
  -2  24   4      339.34      199.40     47.29 o
  -1  24   4      985.57     1114.46     86.10 o
   0  24   4       55.85       94.39     47.81 o
   1  24   4      688.60      830.35     68.01 o
   2  24   4       13.70       -9.16     43.13 o
   3  24   4      228.15      160.52     53.31 o
   4  24   4     1495.09     1382.25    100.15 o
   5  24   4      809.16      772.26     82.65 o
   6  24   4      386.71      516.70     77.07 o
   7  24   4      265.92      149.23    118.62 o
  -8  25   4      238.65      237.24    110.97 o
  -7  25   4      387.20      355.86    122.45 o
  -6  25   4      461.50      311.13     62.23 o
  -5  25   4       69.31        3.95     41.87 o
  -4  25   4       60.88       63.52     46.83 o
  -3  25   4      883.59      756.33     73.49 o
  -2  25   4       22.06        3.21     48.70 o
  -1  25   4        2.13      -27.25     47.83 o
   0  25   4      253.12      271.33     58.79 o
   1  25   4       98.00      123.87     47.29 o
   2  25   4       11.36       26.79     40.59 o
   3  25   4       75.57       64.15     45.76 o
   4  25   4        5.88        2.58     57.75 o
   5  25   4      107.89       86.17     66.19 o
   6  25   4        2.31     -110.97    110.97 o
   7  25   4       98.46       45.92    118.62 o
  -8  26   4      160.21        7.65     80.36 o
  -7  26   4      127.10       68.88    110.97 o
  -6  26   4       14.69        9.51     43.13 o
  -5  26   4        1.43       31.92     74.62 o
  -4  26   4       51.66      123.79     82.27 o
  -3  26   4      610.54      674.02    176.02 o
  -2  26   4       98.70      137.29     66.25 o
  -1  26   4      804.88      869.80     87.16 o
   0  26   4      344.34      335.38     62.27 o
   1  26   4       17.95      -46.16     62.51 o
   2  26   4       73.35      103.86     55.10 o
   3  26   4        8.28      -24.87     64.26 o
   4  26   4      589.39      417.24    116.71 o
   5  26   4        0.17      -13.85     67.00 o
   6  26   4      103.87       22.96    118.62 o
  -7  27   4      166.84       72.70     84.18 o
  -6  27   4      173.81      195.15    118.62 o
  -5  27   4       12.61      -16.70     53.16 o
  -4  27   4      376.49      379.98     67.18 o
  -3  27   4       46.79       -4.37     47.83 o
  -2  27   4      527.55      519.66     71.71 o
  -1  27   4        1.40      -32.80     66.25 o
   0  27   4      943.68     1103.96     91.84 o
   1  27   4       81.85       68.20     68.64 o
   2  27   4     1045.23     1257.14    101.86 o
   3  27   4        3.59      -68.64     68.64 o
   4  27   4      429.14      448.97     74.62 o
   5  27   4      821.52      887.99    170.28 o
  -7  28   4      323.02      206.63     95.66 o
  -6  28   4       77.37     -103.32    103.32 o
  -5  28   4      124.49      157.98    139.67 o
  -4  28   4       27.40        9.32     56.12 o
  -3  28   4      497.73      566.97     75.18 o
  -2  28   4        6.58        6.83     50.00 o
  -1  28   4      344.73      453.23     67.64 o
   0  28   4       38.92       16.51     47.29 o
   1  28   4      454.20      566.83     83.75 o
   2  28   4        1.04       56.10     71.36 o
   3  28   4       89.99       74.16     74.62 o
   4  28   4      261.21      150.08     72.90 o
   5  28   4      155.25      105.69     67.00 o
  -6  29   4      426.70      267.85    103.32 o
  -5  29   4       95.81      105.63    116.71 o
  -4  29   4       29.85       59.64     78.33 o
  -3  29   4        0.06       30.61     72.70 o
  -2  29   4        6.43      138.39     62.27 o
  -1  29   4      131.60       90.78     58.52 o
   0  29   4       48.19      157.56     65.83 o
   1  29   4       28.95       16.19     52.30 o
   2  29   4        1.63      -45.92     68.88 o
   3  29   4        3.16       35.00     55.02 o
   4  29   4       13.17      -10.05     79.51 o
  -5  30   4        3.19      -29.18     53.91 o
  -4  30   4      193.88      165.39     65.96 o
  -3  30   4      948.46      927.59     97.41 o
  -2  30   4       81.43       89.10     56.63 o
  -1  30   4       75.43       72.70     80.36 o
   0  30   4       63.78       70.64     61.99 o
   1  30   4       84.13      133.93     67.89 o
   2  30   4       10.66      -23.23     58.13 o
   3  30   4       52.12      -45.49     67.79 o
  -4  31   4      361.88      386.48    141.58 o
  -3  31   4        6.73      -59.42     65.83 o
  -2  31   4       13.22       24.70     58.79 o
  -1  31   4        0.44      -59.34     59.34 o
   0  31   4      427.24      491.36    101.22 o
   1  31   4      153.28      161.46     68.96 o
   2  31   4      163.30      292.51     77.05 o
 -13   1   5       12.77      -44.89     55.42 o
 -12   1   5     1000.20     1021.83     57.70 o
 -11   1   5      141.14      127.23     31.76 o
 -10   1   5     1233.00     1328.76     75.11 o
  -9   1   5      425.61      374.09     17.97 o
  -8   1   5       81.07       76.92     11.58 o
  -7   1   5     3965.85     3830.23     96.72 o
  -6   1   5        9.39        7.32      6.54 o
  -5   1   5     3630.91     3297.14     46.60 o
  -4   1   5      423.17      356.76     11.21 o
  -3   1   5     9174.90     8912.96    130.33 o
  -2   1   5        2.71        2.75      6.43 o
  -1   1   5     1946.45     1789.28     24.15 o
   0   1   5      263.79      156.28      6.99 o
   1   1   5     2539.99     2329.86     52.97 o
   2   1   5     4084.36     3922.65     58.10 o
   3   1   5     1141.65     1236.61     25.63 o
   4   1   5     4764.37     4743.81     82.86 o
   5   1   5      232.61      218.20     24.78 o
   6   1   5      290.08      240.14     17.33 o
   7   1   5        9.95      -11.16     15.08 o
   8   1   5     3058.46     3228.60    104.56 o
   9   1   5      120.75       64.37     29.97 o
  10   1   5     1300.81     1430.09     88.94 o
  11   1   5      466.10      661.30    229.59 o
 -13   2   5     1502.72     1309.81    176.02 o
 -12   2   5      807.60      828.46     51.81 o
 -11   2   5      585.87      711.73     47.79 o
 -10   2   5     2657.04     2988.97    154.51 o
  -9   2   5      462.56      502.61     23.64 o
  -8   2   5      350.83      420.13     18.37 o
  -7   2   5      916.30     1000.36     26.60 o
  -6   2   5     4894.69     4592.66     76.65 o
  -5   2   5        8.25       -5.44      7.01 o
  -4   2   5    14657.08    15019.68    307.46 o
  -3   2   5      807.20      640.68     17.91 o
  -2   2   5      425.34      681.74     17.41 o
  -1   2   5     4560.92     4688.81     66.26 o
   0   2   5       88.76      225.83     11.98 o
   1   2   5    11607.87    12636.10    157.12 o
   2   2   5    10676.92    11507.98    133.75 o
   3   2   5     1776.76     1647.40     39.77 o
   4   2   5      311.19      333.17     22.33 o
   5   2   5     4692.15     4930.24    125.77 o
   6   2   5      362.68      400.38     21.91 o
   7   2   5     1008.65     1128.64     39.88 o
   8   2   5     1251.83     1312.42     46.62 o
   9   2   5     1089.75     1106.94     64.07 o
  10   2   5      802.26      829.27     66.84 o
  11   2   5      715.35      722.56     95.34 o
 -13   3   5      120.13      130.79     65.08 o
 -12   3   5      135.03       54.31     39.00 o
 -11   3   5        0.79      -13.97     28.09 o
 -10   3   5      485.88      503.21     35.77 o
  -9   3   5     1818.24     1741.58     46.97 o
  -8   3   5     1041.09     1011.14     47.34 o
  -7   3   5      278.85      256.18     11.59 o
  -6   3   5       27.98       39.30      7.68 o
  -5   3   5       14.50       -0.66      7.25 o
  -4   3   5      355.02      314.57     23.27 o
  -3   3   5     3309.84     3684.00     58.81 o
  -2   3   5     2518.70     2321.77     37.51 o
  -1   3   5        2.34       36.92      7.38 o
   0   3   5      648.45      590.33     17.37 o
   1   3   5     2217.74     1999.67     49.64 o
   2   3   5     2996.84     3112.49     49.82 o
   3   3   5       13.38       30.87      7.58 o
   4   3   5       13.92       51.24     12.33 o
   5   3   5      288.75      247.47     17.31 o
   6   3   5      410.92      322.86     22.53 o
   7   3   5        8.75       12.20     16.15 o
   8   3   5      303.91      305.62     26.13 o
   9   3   5       15.14       -2.54     30.06 o
  10   3   5       13.46        3.83     40.23 o
  11   3   5       12.38       68.88     76.53 o
 -13   4   5       17.32       39.03     63.68 o
 -12   4   5       67.06       32.95     30.93 o
 -11   4   5      131.76      160.26     31.39 o
 -10   4   5     1259.73     1484.72     62.96 o
  -9   4   5      252.22      233.76     19.20 o
  -8   4   5     1210.37     1283.27     41.15 o
  -7   4   5      320.87      346.24     13.90 o
  -6   4   5     1008.73     1035.17     26.45 o
  -5   4   5      707.63      587.77     18.19 o
  -4   4   5     7964.44     8112.06    115.16 o
  -3   4   5       32.09       25.03      5.23 o
  -2   4   5      548.86      411.74     16.84 o
  -1   4   5     1283.44     1425.60     25.99 o
   0   4   5       29.34       44.86      8.74 o
   1   4   5    15333.82    16167.53    213.63 o
   2   4   5      627.23      497.27     19.34 o
   3   4   5      386.81      379.30     16.40 o
   4   4   5      619.90      632.42     19.81 o
   5   4   5      281.53      251.14     18.82 o
   6   4   5      374.83      359.61     22.58 o
   7   4   5     2089.21     2047.25     61.04 o
   8   4   5     1651.57     1710.25     76.93 o
   9   4   5      139.59      156.14     28.77 o
  10   4   5       87.97      119.75     62.87 o
  11   4   5      150.84      -57.40    110.97 o
 -13   5   5      620.24      710.63     71.12 o
 -12   5   5     1335.67     1329.38     95.09 o
 -11   5   5      481.77      541.24     42.28 o
 -10   5   5     1575.84     1815.75     64.63 o
  -9   5   5     1367.12     1465.91     44.18 o
  -8   5   5      144.21      183.06     15.34 o
  -7   5   5     8834.73     9231.98    145.20 o
  -6   5   5      477.45      444.22     30.28 o
  -5   5   5     3283.69     3087.23     48.73 o
  -4   5   5      143.72      184.45      9.19 o
  -3   5   5     8571.69     7760.61    115.41 o
  -2   5   5        6.47        5.22     10.86 o
  -1   5   5      528.34      506.01     15.63 o
   0   5   5      488.77      170.19     23.91 o
   1   5   5     1699.61     1760.41     42.17 o
   2   5   5    11764.42    11778.49    269.55 o
   3   5   5     1344.66     1365.58     56.22 o
   4   5   5    10293.38    10303.34    202.16 o
   5   5   5        0.19       21.34     13.04 o
   6   5   5      163.84      118.80     17.93 o
   7   5   5     1799.65     1564.43     69.70 o
   8   5   5     2821.15     2915.07     82.62 o
   9   5   5      403.75      417.84     38.11 o
  10   5   5     1467.52     1420.40     92.18 o
  11   5   5      600.93      493.53     74.37 o
 -13   6   5      725.20      834.18    107.14 o
 -12   6   5      159.00       30.61     54.11 o
 -11   6   5      388.33      401.07     39.92 o
 -10   6   5     2404.28     2545.78     83.11 o
  -9   6   5       12.45       32.14     21.28 o
  -8   6   5        6.55       14.03     12.29 o
  -7   6   5      181.75      215.47     17.29 o
  -6   6   5     5537.15     5825.78     99.75 o
  -5   6   5      158.08      235.31     12.61 o
  -4   6   5    14310.07    15025.37    211.54 o
  -3   6   5       12.82       20.85     11.03 o
  -2   6   5      371.47      579.74     21.62 o
  -1   6   5     1505.27     1510.40     35.80 o
   0   6   5       93.23       88.05     17.98 o
   1   6   5     6008.10     5464.24     94.69 o
   2   6   5     1508.56     1541.07     51.49 o
   3   6   5     2318.03     2567.59     47.24 o
   4   6   5      170.77      203.41     17.40 o
   5   6   5     5581.60     5670.26    131.26 o
   6   6   5       43.30       21.07     14.38 o
   7   6   5      910.85      866.28     36.09 o
   8   6   5        5.96       29.11     26.00 o
   9   6   5      545.38      545.81     43.24 o
  10   6   5      302.88      242.39     59.31 o
  11   6   5      228.89      297.95     77.07 o
 -13   7   5       76.98       22.96     57.40 o
 -12   7   5       19.55      -11.17     82.27 o
 -11   7   5       19.18       22.19     29.95 o
 -10   7   5      309.04      346.26     37.56 o
  -9   7   5       66.74       52.98     20.01 o
  -8   7   5       19.35       10.32     14.70 o
  -7   7   5        1.07       -4.69      7.31 o
  -6   7   5      596.91      592.59     19.28 o
  -5   7   5       20.33       27.48      9.53 o
  -4   7   5       12.56       26.07      9.54 o
  -3   7   5      399.72      575.90     27.36 o
  -2   7   5      518.39      736.04     38.02 o
  -1   7   5      359.24      409.19     20.07 o
   0   7   5      500.22      692.07     24.88 o
   1   7   5      451.89      677.75     26.74 o
   2   7   5      387.69      460.87     20.93 o
   3   7   5      518.93      630.73     49.91 o
   4   7   5      587.05      591.72     54.55 o
   5   7   5      538.33      449.66     31.94 o
   6   7   5      563.22      575.44     30.39 o
   7   7   5      296.12      296.15     25.35 o
   8   7   5        0.37      -21.95     21.95 o
   9   7   5       42.95       43.89     29.45 o
  10   7   5        9.91       15.31     80.36 o
  11   7   5      131.43      132.01     67.64 o
 -13   8   5     1412.98     1231.85    108.36 o
 -12   8   5      511.28      627.55     91.84 o
 -11   8   5     1148.56     1372.20     91.92 o
 -10   8   5     2082.20     2325.94     83.34 o
  -9   8   5     1175.27     1272.80     53.84 o
  -8   8   5       28.96       33.98     16.60 o
  -7   8   5       28.21       25.28     14.36 o
  -6   8   5     5823.52     5861.68    104.22 o
  -5   8   5     1364.20     1494.17     34.44 o
  -4   8   5    11109.35    11006.79    165.17 o
  -3   8   5      600.57      709.52     34.22 o
  -2   8   5      245.64      179.37     18.78 o
  -1   8   5     6757.48     7092.79    125.13 o
   0   8   5      399.49      303.55     18.73 o
   1   8   5     9658.56    10628.51    177.01 o
   2   8   5     3833.89     4365.18     97.70 o
   3   8   5      388.70      325.66     32.35 o
   4   8   5      280.84      315.60     34.51 o
   5   8   5      456.48      504.15     49.34 o
   6   8   5        0.78       -5.96     18.77 o
   7   8   5      586.36      623.62     41.70 o
   8   8   5      811.28      855.48     49.91 o
   9   8   5      880.91      932.82     66.03 o
  10   8   5     1383.44     1346.59    106.65 o
  11   8   5      209.21      382.65    141.58 o
 -13   9   5      245.02      286.37     59.76 o
 -12   9   5     1298.27     1304.84    141.58 o
 -11   9   5       23.74       21.87     55.10 o
 -10   9   5      872.61     1073.60     84.27 o
  -9   9   5      711.46      601.76     48.48 o
  -8   9   5       82.84       53.19     20.79 o
  -7   9   5     3286.68     3174.28     97.40 o
  -6   9   5     1479.68     1446.82     44.81 o
  -5   9   5     1495.85     1413.78     39.61 o
  -4   9   5     2380.67     2583.46     51.91 o
  -3   9   5     7442.60     7848.17    135.33 o
  -2   9   5     1460.10     1207.80     37.61 o
  -1   9   5     4746.07     4434.53     94.41 o
   0   9   5      770.64      732.12     38.77 o
   1   9   5     2080.86     2396.73     53.27 o
   2   9   5     5496.79     5423.26    129.53 o
   3   9   5     1971.72     2058.40     79.57 o
   4   9   5     2631.35     2333.63     57.41 o
   5   9   5     1312.17     1261.59     76.26 o
   6   9   5       19.90        1.54     36.45 o
   7   9   5      544.40      540.97     31.90 o
   8   9   5     2175.63     2324.97     69.41 o
   9   9   5       17.33       20.13     29.65 o
  10   9   5      912.99      952.38    100.79 o
  11   9   5      455.48      516.58    114.79 o
 -13  10   5      110.50        9.78     59.76 o
 -12  10   5        1.83      -28.70     56.05 o
 -11  10   5        1.48       -6.34     47.29 o
 -10  10   5       26.71       -8.52     29.12 o
  -9  10   5      393.20      294.64     53.57 o
  -8  10   5       20.31        5.07     12.33 o
  -7  10   5      216.93      216.38     20.44 o
  -6  10   5      140.63      110.84     15.32 o
  -5  10   5       18.66       22.31     12.64 o
  -4  10   5      187.60      239.63     15.97 o
  -3  10   5      158.00      275.99     17.13 o
  -2  10   5     1116.18     1200.28     44.18 o
  -1  10   5      798.83      656.29     48.06 o
   0  10   5     1723.34     1776.79     60.97 o
   1  10   5        3.16       16.25     22.64 o
   2  10   5     1405.11     1695.27     65.87 o
   3  10   5       89.78       79.13     42.09 o
   4  10   5       68.18       85.71     28.16 o
   5  10   5     1953.58     1974.29     73.46 o
   6  10   5       30.13      -11.83     23.43 o
   7  10   5      177.61      180.61     23.56 o
   8  10   5       46.60       34.51     31.74 o
   9  10   5        0.44      -10.73     43.47 o
  10  10   5       92.55       34.62     58.13 o
 -13  11   5      182.62       89.31     70.79 o
 -12  11   5      364.53      340.64     88.01 o
 -11  11   5      243.58      274.46     72.70 o
 -10  11   5      138.66      158.70     35.95 o
  -9  11   5      232.01      164.54     49.74 o
  -8  11   5      212.42      216.39     20.85 o
  -7  11   5     1619.87     1427.48     57.99 o
  -6  11   5      934.89      917.83     33.98 o
  -5  11   5      349.43      327.09     20.22 o
  -4  11   5      107.30       87.59     15.84 o
  -3  11   5     1206.53     1170.72     38.76 o
  -2  11   5       18.67       57.06     19.02 o
  -1  11   5       19.32       39.48     18.89 o
   0  11   5     1513.28     1418.36     66.14 o
   1  11   5       14.13       36.99     28.31 o
   2  11   5     3672.17     3791.18    233.42 o
   3  11   5     1645.25     1642.60     71.36 o
   4  11   5     2946.81     2899.04    281.06 o
   5  11   5      381.79      481.14     33.07 o
   6  11   5       66.50       50.86     25.71 o
   7  11   5      796.06      868.32     59.73 o
   8  11   5     1987.08     2075.51    146.65 o
   9  11   5      185.15      194.41     41.97 o
  10  11   5      969.40     1128.99    114.79 o
 -12  12   5      237.77      279.12     60.83 o
 -11  12   5       30.16      -17.37     68.88 o
 -10  12   5      829.82      819.59     63.20 o
  -9  12   5     1011.59     1251.26     88.01 o
  -8  12   5      868.98      939.12     43.89 o
  -7  12   5      347.22      354.50     28.33 o
  -6  12   5     6083.63     5965.85    151.60 o
  -5  12   5       76.24       95.06     21.87 o
  -4  12   5     6084.06     6287.99    127.72 o
  -3  12   5     2073.16     2072.54     61.78 o
  -2  12   5      416.57      348.56     29.22 o
  -1  12   5      293.90      401.55     80.36 o
   0  12   5      682.92      676.10     45.76 o
   1  12   5     4599.21     4605.42    264.03 o
   2  12   5     1460.24     1401.32     68.01 o
   3  12   5      277.29      314.57     33.74 o
   4  12   5      154.98      172.81     53.57 o
   5  12   5     3971.39     4119.65    151.17 o
   6  12   5        5.01       -5.03     44.00 o
   7  12   5     1025.63     1001.97     50.81 o
   8  12   5      502.29      463.14     45.59 o
   9  12   5      170.90      152.82     34.84 o
  10  12   5      309.14      262.70     70.19 o
 -12  13   5       27.98       42.09     89.92 o
 -11  13   5      161.53      193.93     59.34 o
 -10  13   5        6.67      -19.13     49.74 o
  -9  13   5      339.08      390.30     65.05 o
  -8  13   5       17.45       26.38     21.05 o
  -7  13   5     1681.54     1653.02     59.53 o
  -6  13   5        6.09       -7.87     13.81 o
  -5  13   5       58.52       61.43     18.10 o
  -4  13   5        3.95       10.67     25.60 o
  -3  13   5      851.53      933.02     41.51 o
  -2  13   5      234.13      231.21     45.92 o
  -1  13   5     3560.36     4053.51    127.08 o
   0  13   5     2114.95     2486.06    114.79 o
   1  13   5       45.79       42.26     30.61 o
   2  13   5      365.00      333.87     41.87 o
   3  13   5       23.17       10.93     27.55 o
   4  13   5      727.67      902.17     57.00 o
   5  13   5      703.18      680.62     51.47 o
   6  13   5      911.73     1004.05    112.88 o
   7  13   5      325.21      265.47     47.42 o
   8  13   5      719.48      716.85     96.81 o
   9  13   5      216.32      150.27     46.90 o
  10  13   5       51.88      -15.31     84.18 o
 -12  14   5      335.91      228.93    264.03 o
 -11  14   5       61.67       25.05     43.13 o
 -10  14   5      520.96      558.67     80.36 o
  -9  14   5       22.32      -42.09     42.09 o
  -8  14   5      280.62      252.55     49.74 o
  -7  14   5      644.12      691.21     61.22 o
  -6  14   5      818.02      868.62     75.76 o
  -5  14   5      420.28      466.28     25.87 o
  -4  14   5     1034.30      893.74     43.31 o
  -3  14   5       43.18      -40.18     40.18 o
  -2  14   5      262.90      225.36     34.86 o
  -1  14   5     1325.29     1359.38     64.77 o
   0  14   5      191.48      240.99     36.35 o
   1  14   5     2349.18     2673.96     97.29 o
   2  14   5      941.28      934.69     89.92 o
   3  14   5        1.87       13.39     32.13 o
   4  14   5       76.33       11.48     47.83 o
   5  14   5      182.02       78.77     40.18 o
   6  14   5        4.21      -28.20     28.20 o
   7  14   5       19.66       -1.28     30.80 o
   8  14   5       30.32       61.39     61.53 o
   9  14   5      446.01      417.38     55.61 o
  10  14   5      552.30      470.66    110.97 o
 -12  15   5      685.80      644.98     86.58 o
 -11  15   5        9.44      -11.48     57.40 o
 -10  15   5      611.23      642.85     88.01 o
  -9  15   5      165.46      191.32     65.05 o
  -8  15   5      193.70      260.20     53.57 o
  -7  15   5     1216.77     1142.36     89.92 o
  -6  15   5     1714.41     1672.19     73.06 o
  -5  15   5      247.09      244.41     29.27 o
  -4  15   5        4.89       -8.10     45.92 o
  -3  15   5     3665.94     3867.97    127.17 o
  -2  15   5       31.87       84.18     29.76 o
  -1  15   5      340.00      233.99     40.32 o
   0  15   5       17.45      -27.06     27.06 o
   1  15   5     1020.19     1119.30     62.51 o
   2  15   5     2832.28     2963.60    130.10 o
   3  15   5     1324.58     1384.45    124.36 o
   4  15   5     3879.30     4207.79    151.23 o
   5  15   5      775.18      827.46    116.71 o
   6  15   5      240.96      139.98     41.87 o
   7  15   5     1076.49     1023.19    130.10 o
   8  15   5     1635.97     1557.06    106.65 o
   9  15   5      287.01      308.44     54.01 o
  10  15   5      114.96      149.23     95.66 o
 -12  16   5       14.05       -4.90     76.23 o
 -11  16   5      206.55      183.67     76.53 o
 -10  16   5      810.25      822.70     99.49 o
  -9  16   5     1278.68     1274.22    103.32 o
  -8  16   5     2644.99     2938.75    168.37 o
  -7  16   5       40.16       26.02     38.26 o
  -6  16   5     1238.29     1403.17     73.06 o
  -5  16   5     1070.00     1038.36     61.53 o
  -4  16   5      755.69      708.82     52.30 o
  -3  16   5      168.86      232.04     33.94 o
  -2  16   5      761.56      660.43     51.47 o
  -1  16   5     1685.97     1713.23    120.53 o
   0  16   5     2621.36     2607.98    102.39 o
   1  16   5     5695.28     6257.07    197.46 o
   2  16   5      243.95      183.67     53.57 o
   3  16   5       34.43       24.79     30.33 o
   4  16   5        9.19        3.68     47.83 o
   5  16   5      192.88      206.01     36.35 o
   6  16   5      326.45      333.87     48.48 o
   7  16   5      367.15      331.38     72.70 o
   8  16   5      348.52      351.10     72.46 o
   9  16   5       15.14      -26.79     72.20 o
 -10  17   5        0.26      -26.79     49.74 o
  -9  17   5      367.95      355.86     65.05 o
  -8  17   5      497.96      386.48     68.88 o
  -7  17   5      463.05      426.10     43.13 o
  -6  17   5      162.56      199.84     36.45 o
  -5  17   5      116.50      102.40     33.74 o
  -4  17   5      500.44      546.62     51.41 o
  -3  17   5       34.22       61.22     31.84 o
  -2  17   5      334.73      293.68     39.51 o
  -1  17   5      745.54      811.76     59.34 o
   0  17   5      573.56      533.53     80.36 o
   1  17   5     3279.02     3503.57    128.50 o
   2  17   5     2972.13     3316.86    121.76 o
   3  17   5       64.10       46.87     35.34 o
   4  17   5       31.61       32.53     43.29 o
   5  17   5        0.03      -15.81     30.33 o
   6  17   5      464.96      355.86     78.44 o
   7  17   5       54.15       15.78     33.55 o
   8  17   5      272.41      347.52     91.84 o
   9  17   5      142.83      128.30     66.25 o
 -10  18   5     1025.68     1033.15    118.62 o
  -9  18   5      251.84      321.43     91.84 o
  -8  18   5      227.02      198.98     80.36 o
  -7  18   5        8.55        7.49     30.33 o
  -6  18   5     3683.85     4019.67    150.00 o
  -5  18   5      182.42      200.69     39.16 o
  -4  18   5     2002.26     1900.84    101.40 o
  -3  18   5       66.84       -2.76     33.74 o
  -2  18   5      632.66      633.64     70.79 o
  -1  18   5     1211.81     1278.05     68.96 o
   0  18   5       20.87       28.06     35.86 o
   1  18   5     2880.38     3020.22    145.41 o
   2  18   5       63.19       88.81     32.13 o
   3  18   5        8.09       34.44     32.13 o
   4  18   5       53.76       52.72     35.86 o
   5  18   5      661.30      775.53     68.65 o
   6  18   5       56.47       74.62     47.83 o
   7  18   5      129.85      127.52     55.48 o
   8  18   5      146.54      153.53     55.02 o
   9  18   5      350.06      244.90     64.26 o
 -10  19   5      381.06      501.27    103.32 o
  -9  19   5       31.50      107.14     57.40 o
  -8  19   5      285.03      332.91     91.84 o
  -7  19   5     3065.64     3484.57    136.72 o
  -6  19   5       22.27       30.32     34.86 o
  -5  19   5      383.29      414.68     61.22 o
  -4  19   5      184.56      156.54     38.21 o
  -3  19   5     2896.99     3530.40    225.76 o
  -2  19   5     1950.34     2010.68    153.06 o
  -1  19   5     1804.85     1963.76    112.88 o
   0  19   5     2890.71     3301.19    121.67 o
   1  19   5        9.95       51.66     46.00 o
   2  19   5      488.13      645.86    145.41 o
   3  19   5      450.47      439.98     47.81 o
   4  19   5     3286.41     3555.97    218.11 o
   5  19   5      361.12      370.50     86.10 o
   6  19   5     1092.15     1226.15     91.84 o
   7  19   5      918.77      949.56    103.32 o
   8  19   5      729.01      755.36     92.62 o
 -10  20   5       24.00       84.18     91.84 o
  -9  20   5      173.71      153.06     91.84 o
  -8  20   5      962.41      937.49     99.49 o
  -7  20   5        2.03        8.10     43.89 o
  -6  20   5       14.92       22.58     31.65 o
  -5  20   5      128.13      155.84     44.58 o
  -4  20   5       33.73      -35.10     53.57 o
  -3  20   5      671.32      695.44     59.76 o
  -2  20   5     1867.39     1887.10     94.24 o
  -1  20   5        3.30      -31.03     31.03 o
   0  20   5     1139.23     1103.87     99.49 o
   1  20   5      128.04      115.20     37.59 o
   2  20   5        4.08      -17.29     38.61 o
   3  20   5        6.56      -25.91     46.83 o
   4  20   5        6.98       17.57     36.45 o
   5  20   5      229.62      259.58     48.48 o
   6  20   5       48.23       35.46     39.51 o
   7  20   5      115.77      118.62     68.88 o
   8  20   5       32.30      -37.60     60.66 o
 -10  21   5      115.83       49.74     68.88 o
  -9  21   5      130.86      -11.48     65.05 o
  -8  21   5       92.80       26.79     91.84 o
  -7  21   5     1549.85     1235.37     84.43 o
  -6  21   5       40.93       77.30     72.70 o
  -5  21   5       80.71      114.79     37.59 o
  -4  21   5      275.80      344.08     51.41 o
  -3  21   5     1262.59     1419.37     85.20 o
  -2  21   5      113.51      124.36     40.59 o
  -1  21   5       82.36       65.75     43.13 o
   0  21   5      685.04      780.65     71.66 o
   1  21   5      380.48      264.21    116.71 o
   2  21   5       13.08       21.17     63.14 o
   3  21   5      136.42      168.37     65.05 o
   4  21   5      443.86      392.41     63.20 o
   5  21   5       52.25       47.04     54.24 o
   6  21   5      188.49      150.69     52.14 o
   7  21   5        0.49       19.13     65.05 o
   8  21   5      120.24      111.45     63.43 o
 -10  22   5      898.16      857.14    137.75 o
  -9  22   5      366.76      275.51     76.53 o
  -8  22   5      635.87      727.03    114.79 o
  -7  22   5      101.59      137.75     68.88 o
  -6  22   5      862.29      931.00     77.91 o
  -5  22   5       26.81       43.79     35.86 o
  -4  22   5      754.38      838.61     82.27 o
  -3  22   5       59.33       86.66     45.76 o
  -2  22   5       20.29      -16.02     41.05 o
  -1  22   5      125.98      134.91     41.87 o
   0  22   5     1277.26     1324.61    202.80 o
   1  22   5     3146.76     3402.67    300.38 o
   2  22   5     1073.22     1101.01     80.63 o
   3  22   5      404.45      450.94     52.30 o
   4  22   5        6.47       41.73     72.70 o
   5  22   5     1050.62     1200.84     95.66 o
   6  22   5       47.60       65.54     55.48 o
   7  22   5      223.04      130.10    110.97 o
  -9  23   5      143.78        0.00     99.49 o
  -8  23   5        5.08      -26.79     65.05 o
  -7  23   5      211.71      126.27     72.70 o
  -6  23   5      952.64      790.04     74.62 o
  -5  23   5      182.89      186.03     52.71 o
  -4  23   5      356.91      484.57     70.79 o
  -3  23   5     1422.45     1566.01    191.32 o
  -2  23   5       97.89       98.72     44.57 o
  -1  23   5      184.68      183.78     48.70 o
   0  23   5       32.51        3.15     43.89 o
   1  23   5      323.22      341.76    130.10 o
   2  23   5      293.57      288.78     62.51 o
   3  23   5       41.50       86.35     68.88 o
   4  23   5      843.43      816.83    118.62 o
   5  23   5      212.51       75.76     70.79 o
   6  23   5      714.30      646.68    107.14 o
   7  23   5        0.65       88.01     72.70 o
  -9  24   5       31.22      -65.05     72.70 o
  -8  24   5       31.76       19.13     65.05 o
  -7  24   5      191.07      126.27     72.70 o
  -6  24   5       30.75       -0.11     46.83 o
  -5  24   5      142.33      114.69     50.00 o
  -4  24   5       86.26       95.32     38.73 o
  -3  24   5      117.00       63.14     97.58 o
  -2  24   5       29.72      -37.88     37.88 o
  -1  24   5        2.43       20.92     40.32 o
   0  24   5        4.31        5.74     40.59 o
   1  24   5      204.50      294.30     56.63 o
   2  24   5      219.05      190.33     59.31 o
   3  24   5      112.96      118.52     48.48 o
   4  24   5       36.47       88.45     57.00 o
   5  24   5        0.48        9.67     51.20 o
   6  24   5        2.21      -32.53     56.82 o
   7  24   5      216.71      306.12     95.66 o
  -8  25   5       42.54        7.65    118.62 o
  -7  25   5      243.74      233.42    110.97 o
  -6  25   5       39.03       66.58     53.91 o
  -5  25   5       45.64      108.78     56.63 o
  -4  25   5      135.53       66.86     97.58 o
  -3  25   5      569.62      743.75    139.67 o
  -2  25   5      332.09      311.59     80.36 o
  -1  25   5      257.65      248.71     49.56 o
   0  25   5      282.92      161.85     57.40 o
   1  25   5      500.56      555.81     71.36 o
   2  25   5      372.48      433.67     99.49 o
   3  25   5       24.87       43.21     54.24 o
   4  25   5      552.88      640.54    103.32 o
   5  25   5      122.60       46.30     52.31 o
   6  25   5       17.51       -3.83    114.79 o
  -8  26   5       86.18       38.26     76.53 o
  -7  26   5       73.47       53.57    110.97 o
  -6  26   5      869.58      774.63     81.04 o
  -5  26   5      297.77      264.30     88.01 o
  -4  26   5      388.08      428.09     67.00 o
  -3  26   5        0.47      -49.58     61.53 o
  -2  26   5      421.82      445.43     65.08 o
  -1  26   5      278.73      336.38     58.13 o
   0  26   5      314.61      352.93     61.53 o
   1  26   5      241.49      183.40     57.75 o
   2  26   5      366.57      383.65     67.07 o
   3  26   5       69.71       71.62     51.47 o
   4  26   5        6.14      -47.66     58.79 o
   5  26   5     1026.83     1116.21    170.28 o
  -7  27   5        9.40      -95.66    114.79 o
  -6  27   5      118.58       72.70     80.36 o
  -5  27   5       34.99       95.56     50.56 o
  -4  27   5      155.62       84.70     59.34 o
  -3  27   5        0.55      -33.38     63.20 o
  -2  27   5      698.41      652.42     68.64 o
  -1  27   5        1.30       -8.59     51.57 o
   0  27   5       10.12       37.05     59.31 o
   1  27   5        3.41      -13.39     48.70 o
   2  27   5      108.24       99.12     56.63 o
   3  27   5        2.70      -23.40     57.00 o
   4  27   5        9.33        1.09     68.88 o
   5  27   5       21.46       40.50     54.24 o
  -6  28   5      313.68      420.91    107.14 o
  -5  28   5        5.50       -6.38     47.81 o
  -4  28   5       34.50       55.32     61.53 o
  -3  28   5       24.44       26.09     53.16 o
  -2  28   5       26.55       48.00     59.46 o
  -1  28   5      268.00      224.53     80.36 o
   0  28   5        5.13      -19.45     62.27 o
   1  28   5      666.96      532.53    103.32 o
   2  28   5       72.79       39.16     60.16 o
   3  28   5       32.54        8.45     64.26 o
   4  28   5        0.05      -60.83    112.88 o
  -6  29   5      267.64      218.11    110.97 o
  -5  29   5      435.33      483.67     81.70 o
  -4  29   5      100.85       63.18     76.53 o
  -3  29   5      828.53      811.42     91.92 o
  -2  29   5       96.92      122.37     64.31 o
  -1  29   5      201.12      382.56     82.49 o
   0  29   5       54.38       26.79     54.11 o
   1  29   5       40.06      -77.91     77.91 o
   2  29   5       81.48       72.34     70.75 o
   3  29   5       34.62       46.29     68.01 o
  -4  30   5      260.72      146.45     86.10 o
  -3  30   5        5.82       83.90     70.68 o
  -2  30   5        1.48       62.99     91.84 o
  -1  30   5        0.49       17.77     74.46 o
   0  30   5      167.35      252.02     66.25 o
   1  30   5       12.88       68.88    130.10 o
   2  30   5       81.13       63.96     84.43 o
  -3  31   5       41.49       72.62     60.83 o
  -2  31   5       82.67       71.87    105.23 o
  -1  31   5       34.43      135.39     63.54 o
   0  31   5      526.50      540.70     95.34 o
 -13   0   6     1074.12      975.76    156.89 o
 -12   0   6      105.49       68.88     68.88 o
 -11   0   6     1242.79     1299.74     80.63 o
 -10   0   6      680.94      713.88     86.10 o
  -9   0   6       18.37       49.44     12.77 o
  -8   0   6      309.10      274.44     16.48 o
  -7   0   6    10073.64    10284.92    295.48 o
  -6   0   6     1597.40     1783.45     71.25 o
  -5   0   6       54.96       13.21      9.39 o
  -4   0   6    12023.89    12225.22    249.64 o
  -3   0   6     3584.35     3538.91    115.59 o
  -2   0   6      163.67      449.44     16.90 o
  -1   0   6     5671.05     6134.76     99.76 o
   0   0   6     1257.77      979.77     30.93 o
   1   0   6    13015.30    12934.76    336.91 o
   2   0   6    11096.10    12706.99    234.03 o
   3   0   6      233.99      207.21     24.10 o
   4   0   6     1922.68     2190.09     82.49 o
   5   0   6     2518.00     2912.96    109.36 o
   6   0   6      949.09      783.65     58.79 o
   7   0   6       40.06       76.53     76.53 o
   8   0   6     1221.22     1229.67    137.75 o
   9   0   6     1519.34     1480.85    153.06 o
  10   0   6       17.72      172.19    122.45 o
  11   0   6     2833.28     3248.70    306.12 o
 -13   1   6      100.81       96.76     56.63 o
 -12   1   6       73.13      187.15     58.79 o
 -11   1   6      186.77      200.94     33.14 o
 -10   1   6     1959.58     2130.60     73.78 o
  -9   1   6      455.85      445.63     21.89 o
  -8   1   6     1312.49     1299.26     26.54 o
  -7   1   6     1440.63     1535.67     36.00 o
  -6   1   6     3267.19     2908.21     58.03 o
  -5   1   6      436.34      494.92     18.62 o
  -4   1   6    10678.29    11093.88    162.92 o
  -3   1   6     7622.57     7980.94    115.22 o
  -2   1   6      361.52      407.29     11.75 o
  -1   1   6     1682.37     1624.35     26.54 o
   0   1   6       61.80       66.67      8.80 o
   1   1   6     4212.15     4187.62    103.45 o
   2   1   6     1220.22     1725.36     35.83 o
   3   1   6        7.08      -12.63     13.67 o
   4   1   6      675.98      581.64     35.20 o
   5   1   6     3658.44     3547.49    106.41 o
   6   1   6      117.93      146.47     26.89 o
   7   1   6     1046.38     1048.06     42.83 o
   8   1   6     1909.34     1800.85     93.13 o
   9   1   6       38.44      -37.87     66.25 o
  10   1   6      265.63      200.00     60.83 o
  11   1   6       84.55       76.53     95.66 o
 -13   2   6       30.67       -7.65     95.66 o
 -12   2   6       44.74       59.31     48.70 o
 -11   2   6      229.18      167.23     32.07 o
 -10   2   6        3.54       20.24     23.98 o
  -9   2   6      262.83      280.38     28.17 o
  -8   2   6      125.65      115.38      8.88 o
  -7   2   6       19.80       27.56      8.48 o
  -6   2   6      539.30      600.33     17.86 o
  -5   2   6        9.52       33.59      9.73 o
  -4   2   6      513.76      598.72     20.84 o
  -3   2   6     1026.12     1053.26     22.08 o
  -2   2   6     1235.19     1380.84     30.54 o
  -1   2   6        3.98        0.31      7.65 o
   0   2   6     1872.13     1876.71     43.37 o
   1   2   6      708.68      761.92     16.91 o
   2   2   6     2540.16     2345.61     76.32 o
   3   2   6        0.22        0.05      8.90 o
   4   2   6      719.07      652.85     24.72 o
   5   2   6      102.63       67.17     24.66 o
   6   2   6     1508.92     1547.32     78.58 o
   7   2   6      264.67      237.68     24.16 o
   8   2   6      158.69      126.85     26.31 o
   9   2   6      173.12      145.83     36.55 o
  10   2   6        2.13        5.63    118.62 o
  11   2   6        0.93      -34.30     76.53 o
 -13   3   6      323.09      323.49     74.46 o
 -12   3   6     1343.61     1340.97     75.14 o
 -11   3   6      305.42      251.82     33.28 o
 -10   3   6     3783.23     4313.36    115.91 o
  -9   3   6     1753.62     1705.94     47.50 o
  -8   3   6       47.52       56.00     10.12 o
  -7   3   6      271.86      263.23     13.12 o
  -6   3   6     8519.82     8461.46    125.48 o
  -5   3   6      789.52      837.34     29.09 o
  -4   3   6     5900.55     5709.56     91.69 o
  -3   3   6        9.79       18.25      8.42 o
  -2   3   6      148.12       99.86      8.02 o
  -1   3   6      559.46      773.76     18.29 o
   0   3   6       45.98      103.57     10.88 o
   1   3   6     7472.15     7966.30    106.84 o
   2   3   6       65.12       71.92      9.44 o
   3   3   6     2568.87     2306.30     46.01 o
   4   3   6      154.83      200.68     17.15 o
   5   3   6     1817.20     1940.36     81.85 o
   6   3   6      939.10      807.54     35.48 o
   7   3   6      699.61      659.71     41.17 o
   8   3   6      703.43      645.51     42.36 o
   9   3   6      110.28      130.36     46.18 o
  10   3   6      628.29      614.73     79.78 o
  11   3   6       51.93       90.98     66.25 o
 -13   4   6      206.86      244.85    124.36 o
 -12   4   6      573.32      536.69     84.55 o
 -11   4   6      350.58      370.29     35.41 o
 -10   4   6      771.96      647.95     51.73 o
  -9   4   6     1280.61     1398.10     55.63 o
  -8   4   6      316.89      306.65     16.45 o
  -7   4   6     7309.24     7762.42    190.58 o
  -6   4   6       39.20       37.08     11.41 o
  -5   4   6      219.88      184.75     14.05 o
  -4   4   6     5468.62     5551.19     87.88 o
  -3   4   6     7453.83     7387.47    124.45 o
  -2   4   6      867.49      859.03     29.57 o
  -1   4   6        6.79       -0.41      8.46 o
   0   4   6      504.63      467.51     17.83 o
   1   4   6       26.26        3.40     11.76 o
   2   4   6    10773.19    11423.92    140.37 o
   3   4   6       34.07       28.54      9.22 o
   4   4   6    11092.79    11287.47    176.26 o
   5   4   6      652.25      781.10     41.76 o
   6   4   6      487.52      547.10     30.52 o
   7   4   6        4.93        6.45     17.92 o
   8   4   6     1493.10     1517.26     51.91 o
   9   4   6       60.35       23.62     32.94 o
  10   4   6        2.00      -10.27     51.20 o
 -13   5   6      365.48      326.58     68.64 o
 -12   5   6      325.64      378.07    116.17 o
 -11   5   6        0.70       -8.16     27.49 o
 -10   5   6      868.38      902.18     46.02 o
  -9   5   6      244.13      291.28     26.83 o
  -8   5   6      124.36      100.95     11.03 o
  -7   5   6     3441.06     3550.58     79.51 o
  -6   5   6      376.10      319.33     16.61 o
  -5   5   6       48.66       60.40     11.93 o
  -4   5   6       48.64       18.18     11.64 o
  -3   5   6       65.36       45.17      6.41 o
  -2   5   6       74.56       74.71      9.12 o
  -1   5   6        0.16       -6.08      9.02 o
   0   5   6        3.81       35.43     12.26 o
   1   5   6     1357.49     1449.37     51.72 o
   2   5   6        0.19       20.97      9.94 o
   3   5   6       74.89       90.43     12.88 o
   4   5   6      220.01      224.17     26.57 o
   5   5   6      164.80      171.75     19.68 o
   6   5   6       46.61       60.99     18.31 o
   7   5   6       10.22       19.37     17.90 o
   8   5   6       11.53      -15.97     25.33 o
   9   5   6       65.83       39.08     40.68 o
  10   5   6       31.47      -34.44     72.70 o
 -12   6   6      439.76      483.50    126.27 o
 -11   6   6      514.53      529.46     55.74 o
 -10   6   6     1895.64     2029.20     69.47 o
  -9   6   6      514.77      516.09     34.41 o
  -8   6   6       12.80        0.77     12.95 o
  -7   6   6     3654.76     3816.42     79.47 o
  -6   6   6      111.38       75.06     13.76 o
  -5   6   6      153.46      164.64     11.42 o
  -4   6   6     1705.24     1693.17     33.27 o
  -3   6   6     5780.34     6424.64    114.17 o
  -2   6   6     1779.30     1402.61     31.60 o
  -1   6   6      139.23      127.95     17.93 o
   0   6   6     2303.72     1692.67     51.83 o
   1   6   6      474.96      588.01     20.91 o
   2   6   6     1754.48     1606.07     34.88 o
   3   6   6       50.57      150.29     33.78 o
   4   6   6     3185.57     3302.32     67.31 o
   5   6   6      712.83      693.74     27.87 o
   6   6   6       47.50       66.66     18.06 o
   7   6   6      439.09      443.78     35.98 o
   8   6   6      375.33      395.95     32.06 o
   9   6   6      651.45      558.75     82.96 o
  10   6   6        1.78      -19.13     68.88 o
 -12   7   6      361.51      291.83     51.47 o
 -11   7   6      116.96       93.49     39.51 o
 -10   7   6     2784.35     2997.64    113.29 o
  -9   7   6     1026.66     1101.23     50.09 o
  -8   7   6      227.72      182.49     28.20 o
  -7   7   6      375.22      333.53     26.85 o
  -6   7   6     4928.77     4920.78    137.36 o
  -5   7   6      259.40      281.83     16.06 o
  -4   7   6     8463.29     8963.20    143.69 o
  -3   7   6     1204.50     1275.72     35.47 o
  -2   7   6     3554.40     3429.76     79.86 o
  -1   7   6     1811.46     1650.03     41.26 o
   0   7   6      114.63       33.74     14.00 o
   1   7   6     6239.37     5883.70    106.35 o
   2   7   6      616.09      568.70     28.87 o
   3   7   6     1854.20     1806.74     70.73 o
   4   7   6     1795.49     1859.10     51.68 o
   5   7   6     4448.06     4230.07    139.20 o
   6   7   6      155.41      171.97     23.36 o
   7   7   6      557.80      552.32     36.48 o
   8   7   6      972.79     1004.76     44.14 o
   9   7   6      266.85      335.98     59.70 o
  10   7   6      931.96     1004.25    103.51 o
 -13   8   6       63.48      -68.88     88.01 o
 -12   8   6        3.29       -7.65     45.92 o
 -11   8   6       40.82        4.68     35.86 o
 -10   8   6        7.16        5.60     25.39 o
  -9   8   6       66.68       76.85     31.64 o
  -8   8   6      368.86      361.09     35.51 o
  -7   8   6      184.80      206.40     25.23 o
  -6   8   6      513.79      585.03     37.07 o
  -5   8   6      484.21      523.23     36.63 o
  -4   8   6     1033.90     1188.27     27.53 o
  -3   8   6        2.19      -12.31     12.31 o
  -2   8   6      115.98      102.18     14.81 o
  -1   8   6     1981.53     1690.71     43.36 o
   0   8   6      132.14      111.48     16.59 o
   1   8   6      857.47      761.76     41.98 o
   2   8   6     2071.91     2229.37     78.98 o
   3   8   6      259.32      327.32     23.42 o
   4   8   6      866.67      857.76     54.27 o
   5   8   6      474.54      409.76     59.34 o
   6   8   6      476.84      404.36     28.02 o
   7   8   6        1.36      -12.41     21.71 o
   8   8   6       42.72       68.85     28.41 o
   9   8   6       81.85       71.13     61.22 o
  10   8   6       58.35       55.41     70.68 o
 -13   9   6       24.51      103.32     84.18 o
 -12   9   6       64.21        0.00     53.57 o
 -11   9   6       37.13       30.61     45.92 o
 -10   9   6      348.22      413.07     70.30 o
  -9   9   6      258.90      206.63     61.22 o
  -8   9   6      283.56      212.28     17.09 o
  -7   9   6        1.13       -0.04     12.64 o
  -6   9   6      357.02      343.48     20.42 o
  -5   9   6        9.40        1.62     11.51 o
  -4   9   6     1802.94     1893.59     52.84 o
  -3   9   6      188.33      160.32     16.91 o
  -2   9   6      610.79      691.86     29.05 o
  -1   9   6       20.43       -1.98     14.85 o
   0   9   6        6.66       -0.97     18.46 o
   1   9   6     2523.95     2679.52     75.70 o
   2   9   6      842.95      926.74     53.91 o
   3   9   6      387.75      390.41     26.35 o
   4   9   6       94.09       72.31     17.33 o
   5   9   6       81.08       66.35     28.06 o
   6   9   6       39.79       35.92     28.08 o
   7   9   6       36.60       34.43     24.82 o
   8   9   6       66.90      140.16     25.80 o
   9   9   6       10.48      -56.63     56.63 o
  10   9   6       60.84       68.38     62.06 o
 -13  10   6      218.56      156.89     91.84 o
 -12  10   6      904.11      950.35    101.40 o
 -11  10   6      795.82      642.85     95.66 o
 -10  10   6     1098.40     1131.51     61.12 o
  -9  10   6     1892.15     2230.85    130.10 o
  -8  10   6     1526.97     1381.18     60.16 o
  -7  10   6     4537.74     4524.70    119.30 o
  -6  10   6      920.45     1028.79     33.93 o
  -5  10   6     2131.65     2237.66     64.07 o
  -4  10   6     2844.65     2705.73    104.81 o
  -3  10   6    11272.71    11879.79    226.28 o
  -2  10   6      810.98      564.83     32.99 o
  -1  10   6     1038.65     1184.37     46.29 o
   0  10   6      852.04      578.87     46.25 o
   1  10   6      162.42      189.62     30.61 o
   2  10   6     3949.05     3987.69    137.28 o
   3  10   6      519.32      470.95     28.99 o
   4  10   6     5493.99     5724.96    262.06 o
   5  10   6      456.80      509.28     34.13 o
   6  10   6      781.27      777.52     44.27 o
   7  10   6     1594.46     1606.99     83.05 o
   8  10   6       10.26       26.81     28.51 o
   9  10   6       25.19        0.24     42.09 o
  10  10   6        1.66       55.12     66.53 o
 -13  11   6      104.06       88.01     95.66 o
 -12  11   6      146.00      147.54     55.90 o
 -11  11   6        1.90      -46.00     46.00 o
 -10  11   6     1624.65     1721.96     74.15 o
  -9  11   6      965.08      964.28     80.36 o
  -8  11   6      628.14      676.82     38.82 o
  -7  11   6      337.38      348.17     23.75 o
  -6  11   6      470.45      462.28     30.93 o
  -5  11   6      533.33      634.30     28.17 o
  -4  11   6      765.36      700.68     37.04 o
  -3  11   6      665.15      691.06     30.96 o
  -2  11   6     1916.91     2090.37     72.01 o
  -1  11   6      659.07      638.18     35.21 o
   0  11   6      110.64      170.70     91.84 o
   1  11   6     1039.02     1044.34    216.20 o
   2  11   6     1302.50     1188.85     64.29 o
   3  11   6      187.72      170.17     53.57 o
   4  11   6        0.52       18.42     19.56 o
   5  11   6     1416.55     1412.99     56.34 o
   6  11   6        2.11        6.84     26.06 o
   7  11   6      128.76      141.67     27.54 o
   8  11   6      121.38       89.54     33.28 o
   9  11   6      190.60      145.91     49.84 o
  10  11   6      503.25      392.30     75.76 o
 -12  12   6       26.80       23.31     57.75 o
 -11  12   6       41.19       28.52     44.09 o
 -10  12   6      313.97      321.43     61.22 o
  -9  12   6        7.89       49.74     53.57 o
  -8  12   6      444.44      401.71     74.62 o
  -7  12   6       47.09       25.08     17.40 o
  -6  12   6      511.95      439.43     29.09 o
  -5  12   6      732.21      651.11     44.74 o
  -4  12   6        0.15        9.91     20.31 o
  -3  12   6      145.73       36.01     30.38 o
  -2  12   6        1.51        9.57     32.13 o
  -1  12   6      678.07      683.89     47.81 o
   0  12   6      182.97      279.30     99.49 o
   1  12   6        5.68       12.33     26.79 o
   2  12   6      993.35      972.47     56.82 o
   3  12   6      935.09      929.97     58.13 o
   4  12   6      680.76      673.04     54.92 o
   5  12   6      107.77       79.97     29.75 o
   6  12   6        3.20       19.13     35.17 o
   7  12   6       35.29        0.37     26.21 o
   8  12   6      120.11       89.54     45.46 o
   9  12   6       21.31       79.94     43.64 o
  10  12   6       27.60      141.26     82.27 o
 -12  13   6      234.02      248.30     58.79 o
 -11  13   6       21.48       37.57     44.09 o
 -10  13   6     1913.55     2066.31    145.41 o
  -9  13   6      780.88      704.08     76.53 o
  -8  13   6       11.05       11.10     24.87 o
  -7  13   6     1596.97     1647.13     77.08 o
  -6  13   6      271.01      270.98     35.35 o
  -5  13   6      145.19      176.96     21.34 o
  -4  13   6     1209.26     1164.89     70.87 o
  -3  13   6      142.58      174.85     31.14 o
  -2  13   6      697.67      716.23     46.83 o
  -1  13   6     1497.98     1636.67    130.10 o
   0  13   6     1695.97     1681.19     74.37 o
   1  13   6      647.77      751.32     52.30 o
   2  13   6     1790.97     1870.86     78.33 o
   3  13   6     1437.31     1543.62     84.18 o
   4  13   6       73.21      176.02     49.74 o
   5  13   6     3082.32     3203.14    120.77 o
   6  13   6       11.25       25.85     28.37 o
   7  13   6      212.67      183.22     65.73 o
   8  13   6       18.71      -34.44     49.74 o
   9  13   6      432.03      351.05     64.26 o
 -12  14   6       95.02      130.47     55.02 o
 -11  14   6      558.15      690.74     78.47 o
 -10  14   6      686.16      589.28     80.36 o
  -9  14   6      955.41      872.44    103.32 o
  -8  14   6       17.03       61.22     61.22 o
  -7  14   6     4999.06     5131.49    166.39 o
  -6  14   6       36.12       17.08     29.28 o
  -5  14   6      125.22       85.92     18.83 o
  -4  14   6     1300.46     1310.10     66.25 o
  -3  14   6     1596.44     1914.07     76.79 o
  -2  14   6     1283.27     1007.21    137.75 o
  -1  14   6      172.10      261.34     59.31 o
   0  14   6     2939.34     2971.76    348.21 o
   1  14   6     1031.17      878.29     56.82 o
   2  14   6     1818.54     1943.93     83.88 o
   3  14   6      521.15      363.18     41.87 o
   4  14   6     3413.13     3348.18    179.85 o
   5  14   6        5.14       40.25     26.79 o
   6  14   6     1541.12     1514.37     92.21 o
   7  14   6      414.44      361.72     64.52 o
   8  14   6      199.15      204.72     99.49 o
   9  14   6      287.46      234.93     67.18 o
 -12  15   6       17.43       47.59     57.04 o
 -11  15   6        2.76      -11.48     91.84 o
  -9  15   6       54.21       26.79     49.74 o
  -8  15   6      651.13      566.32     72.70 o
  -7  15   6      280.71      232.85     32.45 o
  -6  15   6      514.53      453.57     44.00 o
  -5  15   6        6.47        2.94     20.50 o
  -4  15   6       62.54       64.59     30.02 o
  -3  15   6        6.19       38.10     40.18 o
  -2  15   6      217.63      283.31     45.76 o
  -1  15   6     2096.05     2433.73    130.10 o
   0  15   6       16.78      -19.90     34.44 o
   1  15   6      882.82      955.01     53.91 o
   2  15   6     1415.84     1443.37     93.75 o
   3  15   6      512.27      483.11     99.49 o
   4  15   6      327.59      364.22     82.27 o
   5  15   6     2068.82     2069.26    195.51 o
   6  15   6       15.03        5.96     39.18 o
   7  15   6       69.36       21.68     35.35 o
   8  15   6      440.08      484.72    156.89 o
   9  15   6      357.58      475.55     87.16 o
 -12  16   6      471.43      493.62    103.32 o
 -10  16   6       74.63      -19.13     68.88 o
  -9  16   6       61.90       15.31     53.57 o
  -8  16   6      389.99      505.10     88.01 o
  -7  16   6     1934.27     1965.73     89.29 o
  -6  16   6        0.64      -16.72     34.69 o
  -5  16   6      134.96      126.29     27.06 o
  -4  16   6      294.24      309.18     35.17 o
  -3  16   6     5246.14     5979.65    186.70 o
  -2  16   6      717.99      884.37     55.48 o
  -1  16   6       28.29       39.19     39.16 o
   0  16   6        7.74      -15.01     32.45 o
   1  16   6        0.85       -1.91     26.65 o
   2  16   6       24.79       42.68     34.86 o
   3  16   6        4.09       76.53     45.76 o
   4  16   6     1644.60     1822.12     88.80 o
   5  16   6       84.24      115.87     43.04 o
   6  16   6       23.56       21.41     35.71 o
   7  16   6       53.41       64.67     37.51 o
   8  16   6      363.14      339.26     65.05 o
   9  16   6      408.70      337.26     86.42 o
 -10  17   6      789.55      838.00     99.49 o
  -9  17   6      966.74     1174.73    118.62 o
  -7  17   6       78.02       97.50     61.22 o
  -6  17   6     3127.45     3501.08    133.91 o
  -5  17   6     1079.98     1285.70     91.84 o
  -4  17   6      900.66      889.87    158.80 o
  -3  17   6      464.78      528.24    120.53 o
  -2  17   6     2147.07     1997.98     89.17 o
  -1  17   6      241.48      169.69     38.82 o
   0  17   6     4390.50     4409.22    181.76 o
   1  17   6     5522.28     5808.10    190.74 o
   2  17   6       29.07       52.30     44.58 o
   3  17   6      312.93      472.23     58.79 o
   4  17   6      144.66      132.69     41.35 o
   5  17   6     1037.98     1079.41     84.18 o
   6  17   6       25.99       73.54     34.56 o
   7  17   6       22.71       23.76     42.05 o
   8  17   6      521.85      590.68    244.90 o
   9  17   6       39.47       21.09     57.00 o
 -10  18   6        6.22       19.13     76.53 o
  -9  18   6      634.98      639.02     88.01 o
  -8  18   6        4.61       38.26     57.40 o
  -7  18   6      549.71      520.40     47.81 o
  -6  18   6        4.40       -0.68     78.44 o
  -5  18   6        5.48       38.26     45.92 o
  -4  18   6      209.91      192.61     38.61 o
  -3  18   6     6600.29     7284.11    231.04 o
  -2  18   6     2139.11     2425.37    103.51 o
  -1  18   6     1126.18     1224.37     67.48 o
   0  18   6     1722.39     1994.24    252.55 o
   1  18   6      985.29      972.98     95.66 o
   2  18   6        8.11       46.41     41.87 o
   3  18   6      333.33      244.35     48.70 o
   4  18   6      179.22      142.07     51.47 o
   5  18   6      148.24      190.29    101.40 o
   6  18   6      764.96      696.62     61.21 o
   7  18   6     1282.58     1290.68    108.13 o
   8  18   6       33.51        4.59    109.06 o
 -10  19   6      277.53      313.77     72.70 o
  -9  19   6        2.79      -22.96     76.53 o
  -8  19   6      794.66      684.94     91.84 o
  -7  19   6      141.69      109.35     36.35 o
  -6  19   6       58.50       61.77     37.59 o
  -5  19   6      177.07      196.82     41.87 o
  -4  19   6      500.89      446.61     54.24 o
  -3  19   6       68.54       28.10     39.16 o
  -2  19   6       53.13       52.69     34.86 o
  -1  19   6        9.31       23.22     38.61 o
   0  19   6      189.00      213.60     43.04 o
   1  19   6     1469.96     1545.76    145.41 o
   2  19   6      112.50      139.78     43.89 o
   3  19   6      255.11      309.41     51.47 o
   4  19   6        5.22        5.86     43.04 o
   5  19   6      393.91      412.39     55.02 o
   6  19   6        0.99       -3.10     38.25 o
   7  19   6      265.17      176.02     56.82 o
   8  19   6       69.12        6.86     78.44 o
 -10  20   6      580.81      543.36    110.97 o
  -9  20   6      132.59      160.71     91.84 o
  -8  20   6      392.52      340.56     99.49 o
  -7  20   6     2975.94     3368.64    273.59 o
  -6  20   6      130.80      135.84     43.29 o
  -5  20   6       15.36       17.54     31.14 o
  -4  20   6      152.71      148.74     42.30 o
  -3  20   6     2156.91     2518.43    133.93 o
  -2  20   6      276.87      226.92     45.76 o
  -1  20   6      258.60      214.28     45.92 o
   0  20   6     1418.98     1450.94     83.36 o
   1  20   6       46.64        5.06     40.33 o
   2  20   6     1083.69     1159.26     89.92 o
   3  20   6      192.75      149.11     41.35 o
   4  20   6     2317.49     2289.30    223.85 o
   5  20   6      287.30      301.80     57.31 o
   6  20   6      210.54      305.67     68.65 o
   7  20   6       23.59      111.28     65.26 o
   8  20   6      196.38      177.89     63.54 o
 -10  21   6      656.36      707.90    107.14 o
  -9  21   6      148.72      137.75     68.88 o
  -8  21   6      191.62       91.84     91.84 o
  -7  21   6      548.72      479.95     95.66 o
  -6  21   6      894.41      922.67     66.19 o
  -5  21   6      204.89      302.00     48.70 o
  -4  21   6       32.64        1.53     31.84 o
  -3  21   6      313.69      323.03     89.92 o
  -2  21   6       17.85       15.31     35.17 o
  -1  21   6      243.98      286.59     45.76 o
   0  21   6      493.36      509.91     56.63 o
   1  21   6     1758.61     1839.72     97.29 o
   2  21   6       13.71       28.93     55.02 o
   3  21   6      883.67      733.62    135.84 o
   4  21   6       13.97       22.83     39.16 o
   5  21   6     3666.49     4141.17    188.48 o
   6  21   6      292.63      114.07     56.63 o
   7  21   6      308.30      335.86     74.27 o
 -10  22   6       39.36       68.88    110.97 o
  -9  22   6       52.71       80.36     99.49 o
  -8  22   6       91.62       80.36     91.84 o
  -7  22   6       10.86      -22.96     61.22 o
  -6  22   6      102.72      104.30     55.48 o
  -5  22   6        2.16       -5.90     44.00 o
  -4  22   6      307.06      347.98     82.27 o
  -3  22   6        0.55        5.38     41.05 o
  -2  22   6       27.14       12.52     41.71 o
  -1  22   6       75.45       43.22     43.89 o
   0  22   6       58.48       33.24     42.83 o
   1  22   6      289.92      210.29     59.53 o
   2  22   6       63.38       52.92     55.42 o
   3  22   6       36.28       15.31     56.63 o
   4  22   6       11.85       -3.23     43.04 o
   5  22   6       27.59       80.99     64.26 o
   6  22   6      110.39       10.55     45.12 o
   7  22   6        3.41      -30.00     66.19 o
  -9  23   6      184.75      279.33    110.97 o
  -8  23   6       49.27       38.26     72.70 o
  -7  23   6       27.13      -34.44     68.88 o
  -6  23   6     1665.48     1716.69    359.69 o
  -5  23   6      136.62       73.31     46.27 o
  -4  23   6      392.24      366.90     59.31 o
  -3  23   6       53.98      -30.82     45.20 o
  -2  23   6      552.59      637.24     91.84 o
  -1  23   6      271.27      229.67     63.14 o
   0  23   6       56.04       78.44     43.29 o
   1  23   6      358.41      409.55     59.46 o
   2  23   6       88.33       48.76     49.74 o
   3  23   6       20.41       19.82     78.44 o
   4  23   6       83.04      105.01    107.14 o
   5  23   6      195.88       96.84     76.53 o
   6  23   6      109.05       77.55     60.83 o
  -9  24   6      191.78      229.59     91.84 o
  -8  24   6        2.97      -15.31     65.05 o
  -7  24   6     1268.98     1335.45    141.58 o
  -6  24   6        3.74       29.01     55.90 o
  -5  24   6        9.71      -33.74     58.79 o
  -4  24   6     1381.44     1369.29    156.89 o
  -3  24   6     1429.04     1396.46     87.91 o
  -2  24   6      441.10      477.33     88.01 o
  -1  24   6      258.27      274.16     63.14 o
   0  24   6      353.98      310.37     52.71 o
   1  24   6       11.85      -35.30     41.87 o
   2  24   6      505.53      524.53    156.89 o
   3  24   6       25.43       49.94     52.31 o
   4  24   6      470.66      629.88     89.92 o
   5  24   6        1.34      -39.61     50.00 o
   6  24   6      290.14      160.71     95.66 o
  -8  25   6       77.09      156.89     88.01 o
  -7  25   6        8.09      -22.96     65.05 o
  -6  25   6      167.17       46.73     62.51 o
  -5  25   6       78.43      160.15     54.24 o
  -4  25   6      105.19      185.08     50.56 o
  -3  25   6      110.46      145.51     50.00 o
  -2  25   6      267.46      254.80     89.92 o
  -1  25   6       76.16      128.23     63.20 o
   0  25   6      247.88      203.57     53.91 o
   1  25   6       99.21      106.42     49.56 o
   2  25   6       88.49       73.13     48.48 o
   3  25   6       75.46       36.52     46.83 o
   4  25   6      169.49      177.93     75.76 o
   5  25   6      125.61       99.08     63.20 o
  -8  26   6       23.02      118.62    118.62 o
  -7  26   6      341.64      256.38     95.66 o
  -6  26   6       82.28      105.47     63.43 o
  -5  26   6       93.42      119.47     71.71 o
  -4  26   6      221.44      210.07     53.91 o
  -3  26   6       55.39       42.61     49.56 o
  -2  26   6       13.10        0.36     55.90 o
  -1  26   6       25.29       51.89     54.24 o
   0  26   6      156.57      144.52     52.71 o
   1  26   6       14.72       10.32     55.90 o
   2  26   6       12.46       54.00     59.76 o
   3  26   6       30.81      -22.53     59.76 o
   4  26   6      187.39      153.06     65.83 o
   5  26   6       31.51       50.51     53.91 o
  -7  27   6       47.28      118.62     91.84 o
  -6  27   6      541.51      612.24    133.93 o
  -5  27   6        2.26      -49.20     89.92 o
  -4  27   6      201.81      165.12     65.45 o
  -3  27   6      311.94      241.22     67.89 o
  -2  27   6      267.00      174.86     58.13 o
  -1  27   6      203.39      259.75     68.64 o
   0  27   6       54.81      171.33    118.62 o
   1  27   6      885.38      809.56     90.93 o
   2  27   6        6.76       43.96     52.71 o
   3  27   6      363.22      289.25     62.23 o
   4  27   6      361.17      441.52     90.61 o
  -6  28   6       40.59       11.48    122.45 o
  -5  28   6      240.44      215.14     77.91 o
  -4  28   6      331.12      191.32     84.18 o
  -3  28   6      303.92      216.59     69.84 o
  -2  28   6      406.06      483.34     74.27 o
  -1  28   6       86.02       87.33     65.83 o
   0  28   6       95.67       99.49     65.05 o
   1  28   6       15.32       42.79     81.04 o
   2  28   6      569.98      587.91     82.23 o
   3  28   6       88.93       57.99    107.14 o
  -5  29   6       41.36      -27.54     81.70 o
  -4  29   6        9.93       16.40     64.29 o
  -3  29   6       83.52       65.05     78.47 o
  -2  29   6      181.32      206.32     66.25 o
  -1  29   6       60.82       41.66     59.34 o
   0  29   6       96.72       51.70     58.13 o
   1  29   6        2.73      -58.24     79.78 o
   2  29   6       24.27      -82.23     82.23 o
  -4  30   6      243.88      153.55     72.62 o
  -3  30   6      506.95      395.03     94.59 o
  -2  30   6       33.58       14.12     74.62 o
  -1  30   6      156.25      209.61     80.36 o
   0  30   6      154.83      134.33     99.49 o
   1  30   6        0.11      -65.92     65.92 o
 -13   1   7     2647.15     2863.90    187.92 o
 -12   1   7      117.31       -1.64     80.36 o
 -11   1   7      459.28      442.16     67.00 o
 -10   1   7      137.80       93.92     21.82 o
  -9   1   7      838.80      848.43     28.46 o
  -8   1   7      148.55      164.52     11.44 o
  -7   1   7     5166.65     5675.45    104.71 o
  -6   1   7     4592.30     4727.44     74.67 o
  -5   1   7      365.68      345.76     12.97 o
  -4   1   7     2185.26     2236.76     78.90 o
  -3   1   7       87.54      147.19      9.81 o
  -2   1   7     2482.61     2460.29     40.86 o
  -1   1   7        2.23       -1.37      7.21 o
   0   1   7     2301.22     2208.01     41.56 o
   1   1   7      325.67      299.10     33.35 o
   2   1   7     5804.92     6297.19    113.66 o
   3   1   7      614.54      638.95     37.56 o
   4   1   7     1346.23     1463.49     51.80 o
   5   1   7     3611.46     3437.26     94.00 o
   6   1   7      279.79      236.75     26.79 o
   7   1   7      703.69      653.59     61.86 o
   8   1   7      459.90      501.66     45.24 o
   9   1   7      187.55      325.14     66.25 o
  10   1   7      220.24      209.23    139.67 o
 -13   2   7      480.40      531.88     89.89 o
 -12   2   7     1486.41     1608.11    112.07 o
 -11   2   7       27.27       95.90     43.04 o
 -10   2   7     7471.23     8345.04    182.42 o
  -9   2   7       14.72        8.28     17.11 o
  -8   2   7      685.24      652.63     27.50 o
  -7   2   7     4305.82     4993.77    102.12 o
  -6   2   7     7179.18     7108.31    104.74 o
  -5   2   7     3034.26     3369.10    109.52 o
  -4   2   7     4386.07     4204.66     99.79 o
  -3   2   7     9928.99    11144.19    201.94 o
  -2   2   7      255.27      263.56     12.42 o
  -1   2   7     6411.71     6371.58    110.46 o
   0   2   7      919.22     1405.01     38.93 o
   1   2   7     8258.61     8152.50    149.79 o
   2   2   7     2286.30     2571.91     58.15 o
   3   2   7      476.41      521.82     30.23 o
   4   2   7     2255.01     2223.66     70.83 o
   5   2   7       33.76       31.59     24.64 o
   6   2   7      653.48      662.82     51.92 o
   7   2   7     2389.36     2503.34    112.67 o
   8   2   7     3373.50     3435.28    191.65 o
   9   2   7        1.27       60.00     71.66 o
  10   2   7     1104.97     1084.98    114.40 o
 -13   3   7       36.69       72.24     65.08 o
 -12   3   7      155.78      120.53     89.92 o
 -11   3   7       99.04      126.09     37.46 o
 -10   3   7        0.33        4.33     23.52 o
  -9   3   7       80.52       49.15     16.27 o
  -8   3   7      629.53      536.46     21.80 o
  -7   3   7      215.38      224.81     18.24 o
  -6   3   7       15.82       43.41      9.30 o
  -5   3   7     1863.24     1873.15     55.60 o
  -4   3   7     2217.70     2264.81     40.92 o
  -3   3   7        0.56       17.13      9.45 o
  -2   3   7      710.50      811.45     26.81 o
  -1   3   7      903.37     1148.71     38.05 o
   0   3   7     2772.64     2838.76     72.78 o
   1   3   7      150.43      132.12     23.39 o
   2   3   7      420.52      516.17     35.24 o
   3   3   7       48.78       42.51     19.69 o
   4   3   7     1103.59     1284.75     39.26 o
   5   3   7     1899.99     1767.09     62.83 o
   6   3   7      509.65      426.92     31.16 o
   7   3   7      702.91      632.84     35.53 o
   8   3   7        3.24       26.40     27.49 o
   9   3   7        2.21        1.91     51.41 o
  10   3   7       84.43       40.82     76.53 o
 -13   4   7      302.44      267.23    109.06 o
 -12   4   7      296.75      318.68     63.14 o
 -11   4   7       17.82        9.57     31.50 o
 -10   4   7     1872.66     2025.44     63.86 o
  -9   4   7      101.25       93.89     17.47 o
  -8   4   7      934.52      860.64     29.74 o
  -7   4   7      195.66      217.38     15.53 o
  -6   4   7     2565.65     2581.49     83.20 o
  -5   4   7     1453.50     1456.85     37.84 o
  -4   4   7     1317.68     1580.08     36.51 o
  -3   4   7     5567.15     5736.06     95.72 o
  -2   4   7     1463.19     1577.95     57.05 o
  -1   4   7     2250.39     2332.51     67.05 o
   0   4   7      147.11      207.21     18.54 o
   1   4   7     1495.84     1598.63     56.92 o
   2   4   7      493.28      608.62     22.73 o
   3   4   7      236.95      185.78     15.69 o
   4   4   7      579.30      643.02     26.57 o
   5   4   7      660.56      734.04     45.22 o
   6   4   7     1434.01     1424.64     71.44 o
   7   4   7      194.44      144.97     23.29 o
   8   4   7      238.24      225.38     44.29 o
   9   4   7       27.71       68.33     99.49 o
  10   4   7      167.66      -16.42     83.75 o
 -13   5   7     1217.90     1222.49    198.98 o
 -12   5   7      216.49      285.79     88.01 o
 -11   5   7      633.06      750.91    130.09 o
 -10   5   7        2.01       26.83     28.67 o
  -9   5   7     2094.63     2133.98     69.14 o
  -8   5   7      548.21      615.47     25.29 o
  -7   5   7     3747.09     4005.29     94.85 o
  -6   5   7     3451.43     3147.98     95.92 o
  -5   5   7     2083.15     2033.72     45.69 o
  -4   5   7     2207.90     1891.70     46.13 o
  -3   5   7      159.52      263.03     10.59 o
  -2   5   7     7212.65     7094.42    106.23 o
  -1   5   7        0.68       15.17      8.67 o
   0   5   7     5649.28     6184.86    105.48 o
   1   5   7       36.05       49.53      9.52 o
   2   5   7     7762.33     8269.37    131.48 o
   3   5   7      729.44      723.13     23.03 o
   4   5   7     1208.54     1240.33     67.68 o
   5   5   7     4518.52     4273.05    117.21 o
   6   5   7       44.56       59.97     19.41 o
   7   5   7      158.98      141.17     22.65 o
   8   5   7      316.99      286.32     53.02 o
   9   5   7      130.22      100.13     43.31 o
  10   5   7      186.14      102.38     66.25 o
 -13   6   7      337.92      317.60    103.32 o
 -12   6   7      124.79      153.06    103.32 o
 -11   6   7      107.86      125.11     43.13 o
 -10   6   7     1375.14     1471.33     69.60 o
  -9   6   7      144.57      174.84     30.41 o
  -8   6   7      287.82      278.10     20.62 o
  -7   6   7     1478.64     1518.07     52.19 o
  -6   6   7     1321.33     1154.24     60.91 o
  -5   6   7      345.43      362.34     19.78 o
  -4   6   7      192.03      245.13     29.06 o
  -3   6   7     2279.41     2463.11     44.18 o
  -2   6   7      273.52      302.94     13.82 o
  -1   6   7     1786.18     1968.44     41.64 o
   0   6   7      411.82      457.21     23.16 o
   1   6   7     1803.74     1868.51     59.43 o
   2   6   7     1895.32     1885.47     48.31 o
   3   6   7     1100.54      937.71     28.81 o
   4   6   7      142.37      166.63     15.42 o
   5   6   7      992.55     1050.01     37.48 o
   6   6   7      553.20      543.94     32.23 o
   7   6   7      364.63      339.83     31.17 o
   8   6   7     1104.03     1087.15     66.28 o
   9   6   7       32.85        7.32     37.19 o
  10   6   7      222.57      249.82     86.10 o
 -12   7   7      301.75      294.64     95.66 o
 -11   7   7       34.51       53.17     48.08 o
 -10   7   7        0.73       19.95     23.62 o
  -9   7   7      176.20      159.34     25.92 o
  -8   7   7     1134.22     1201.39     49.67 o
  -7   7   7        0.81       31.47     14.05 o
  -6   7   7       34.52       56.45     15.63 o
  -5   7   7      768.82      666.91     62.48 o
  -4   7   7       68.48       43.73      9.79 o
  -3   7   7      238.85      134.66     24.64 o
  -2   7   7      234.93      251.41     15.26 o
  -1   7   7      170.43      133.78     13.84 o
   0   7   7        7.09       52.43     19.25 o
   1   7   7       30.58       54.01     20.70 o
   2   7   7        0.67       -5.86     14.19 o
   3   7   7       60.85       57.90     16.58 o
   4   7   7        2.45      -11.67     11.67 o
   5   7   7      809.80      691.61     31.38 o
   6   7   7      103.41       66.69     19.63 o
   7   7   7       70.57       79.24     27.38 o
   8   7   7      204.88      183.60     34.55 o
   9   7   7        4.31       32.49     38.73 o
  10   7   7       41.75       32.88     66.25 o
 -12   8   7     1087.51     1117.34    133.93 o
 -11   8   7      175.02      123.94     48.48 o
 -10   8   7     3573.84     3592.81    115.04 o
  -9   8   7        4.14        4.55     26.33 o
  -8   8   7      556.75      573.97     42.09 o
  -7   8   7     1836.00     1903.90     60.02 o
  -6   8   7     4167.76     4400.62     95.70 o
  -5   8   7      668.63      663.18     22.49 o
  -4   8   7     2933.79     2705.20     56.31 o
  -3   8   7     7007.42     6932.88    143.83 o
  -2   8   7      935.20     1041.10     32.24 o
  -1   8   7     7482.08     7694.29    150.14 o
   0   8   7      208.14      149.05     19.69 o
   1   8   7     2485.18     2159.81     89.68 o
   2   8   7       10.82        7.17     18.85 o
   3   8   7     4047.34     4094.54    103.30 o
   4   8   7     1227.01     1430.95     91.47 o
   5   8   7      969.59      939.31     43.42 o
   6   8   7     3184.59     3134.66     80.69 o
   7   8   7      336.75      251.14     37.09 o
   8   8   7     1535.03     1401.74    116.71 o
   9   8   7       39.64       65.41     45.64 o
  10   8   7      629.46      676.05     87.91 o
 -13   9   7     1163.69     1301.01    160.71 o
 -11   9   7      908.32      839.93    107.14 o
 -10   9   7       46.49      -22.04     33.74 o
  -9   9   7     2138.23     2177.52    342.47 o
  -8   9   7      952.12      929.29     45.05 o
  -7   9   7      150.98      145.90     16.02 o
  -6   9   7     2425.74     2245.85     61.31 o
  -5   9   7     1046.61     1093.50     64.32 o
  -4   9   7     2355.97     2156.17     63.72 o
  -3   9   7      303.77      232.62     24.50 o
  -2   9   7     4084.39     4445.96    119.30 o
  -1   9   7      103.89       76.11     24.10 o
   0   9   7     1022.76      874.65     97.79 o
   1   9   7       29.76       42.26     20.48 o
   2   9   7      511.22      559.72     38.01 o
   3   9   7      669.11      708.43     45.10 o
   4   9   7      329.97      393.23     33.38 o
   5   9   7     3682.18     3736.60     95.85 o
   6   9   7     1361.16     1217.44     46.28 o
   7   9   7     1485.88     1380.68     87.82 o
   8   9   7       69.21       89.72     43.41 o
   9   9   7       74.54      -18.01     55.42 o
 -13  10   7        8.59       49.74     84.18 o
 -11  10   7      134.58      106.42     97.58 o
 -10  10   7      310.44      286.15     37.42 o
  -9  10   7       45.75       80.36     42.09 o
  -8  10   7      685.65      619.02     42.09 o
  -7  10   7      301.40      236.65     18.06 o
  -6  10   7       22.21       26.02     13.51 o
  -5  10   7      176.96      159.54     16.16 o
  -4  10   7      156.19      174.87     18.25 o
  -3  10   7       49.39       55.95     21.20 o
  -2  10   7       99.19       98.22     17.47 o
  -1  10   7        0.65        8.48     26.35 o
   0  10   7        2.28       10.48     31.03 o
   1  10   7      181.00      283.46     34.86 o
   2  10   7      194.46      295.98     33.83 o
   3  10   7      153.79      162.37     24.56 o
   4  10   7       15.30       41.19     22.08 o
   5  10   7      127.24      129.53     27.69 o
   6  10   7      127.89       63.33     22.49 o
   7  10   7       14.23       22.55     30.80 o
   8  10   7       18.97       71.41     50.81 o
   9  10   7        0.89      -29.76     43.31 o
 -11  11   7     1239.54     1132.64    118.62 o
 -10  11   7        1.11      -17.80     32.35 o
  -8  11   7     2849.60     3011.30    101.02 o
  -7  11   7       28.13       42.09     30.61 o
  -6  11   7     1350.05     1401.53     47.50 o
  -5  11   7      940.92      890.54     34.80 o
  -4  11   7      474.61      459.45     31.80 o
  -3  11   7      280.00      302.59     61.40 o
  -2  11   7     6020.88     5656.69    155.20 o
  -1  11   7     1201.36     1426.85     68.96 o
   0  11   7     1076.32     1232.66    110.97 o
   1  11   7      218.70      257.98     39.16 o
   2  11   7     1024.59     1022.86     50.96 o
   3  11   7       31.28       50.37     23.65 o
   4  11   7      451.65      476.47     39.27 o
   5  11   7     2291.59     2345.94     80.22 o
   6  11   7      197.46      215.76     28.44 o
   7  11   7      465.91      483.09     64.62 o
   8  11   7       22.59       82.75     44.68 o
   9  11   7      107.07       70.08     58.92 o
 -11  12   7      105.09       91.84     57.40 o
 -10  12   7     4142.17     4522.92    256.38 o
  -9  12   7        2.71        3.83     53.57 o
  -8  12   7      894.36      857.71     54.24 o
  -7  12   7     1733.52     1725.75    107.14 o
  -6  12   7     3148.35     3007.31    119.30 o
  -5  12   7     1006.35     1020.90     36.63 o
  -4  12   7     1357.71     1644.40     74.08 o
  -3  12   7     6653.54     6732.14    497.27 o
  -2  12   7      306.82      323.89     34.86 o
  -1  12   7     5037.22     5058.76    216.20 o
   0  12   7      540.76      486.72     43.29 o
   1  12   7     2481.43     2520.89    149.23 o
   2  12   7      969.28      836.34     55.42 o
   3  12   7     4496.15     4667.90    376.12 o
   4  12   7     1300.52     1534.37     68.20 o
   5  12   7      940.56     1062.15     62.24 o
   6  12   7     1461.39     1631.69     78.04 o
   7  12   7       20.54       45.04     35.88 o
   8  12   7      148.17      168.95     56.06 o
   9  12   7       68.66      112.15     47.86 o
 -12  13   7       30.58      -65.05    118.62 o
 -11  13   7       23.40       19.97     78.44 o
 -10  13   7      137.15      156.89     65.05 o
  -9  13   7      339.52      397.96     68.88 o
  -8  13   7      104.86       48.47     27.38 o
  -7  13   7      264.92      363.46     42.09 o
  -6  13   7      191.67      159.98     23.62 o
  -5  13   7      188.14      163.62     23.05 o
  -4  13   7     1250.68     1236.62    197.06 o
  -3  13   7       71.94      100.29     32.13 o
  -2  13   7     3655.58     3620.21    128.33 o
  -1  13   7       24.41       46.10     28.31 o
   0  13   7     1559.19     1679.35     79.78 o
   1  13   7     1357.92     1478.51     73.06 o
   2  13   7      811.75      761.43     76.53 o
   3  13   7       42.46       66.11     39.16 o
   4  13   7      503.70      495.01     53.08 o
   5  13   7      180.75      162.94     34.56 o
   6  13   7      432.70      416.72     42.67 o
   7  13   7      334.70      197.60     48.08 o
   8  13   7       24.92       33.89     45.92 o
   9  13   7      231.24      281.73     74.62 o
 -12  14   7       56.59       95.66    118.62 o
 -11  14   7        0.30       32.35     53.16 o
 -10  14   7      759.26      795.91     95.66 o
  -9  14   7      100.25      107.14     49.74 o
  -8  14   7       96.26      244.90     72.70 o
  -7  14   7       71.51       38.26     40.18 o
  -6  14   7      771.84      740.87     99.49 o
  -5  14   7        4.20       -4.24     21.20 o
  -4  14   7     1195.36     1208.87     63.54 o
  -3  14   7     4162.07     4406.32    150.15 o
  -2  14   7      686.66      649.42     51.41 o
  -1  14   7      729.12      985.24    162.63 o
   0  14   7     1366.34     1311.45     78.33 o
   1  14   7      259.63      354.49     76.53 o
   2  14   7       15.25       16.03     28.31 o
   3  14   7     2255.42     2250.16     97.29 o
   4  14   7      367.56      322.76     53.57 o
   5  14   7        4.57       -0.63     28.11 o
   6  14   7      717.88      705.45     52.93 o
   7  14   7       45.75       -8.10     44.00 o
   8  14   7      136.25      198.09     52.30 o
   9  14   7       86.93       90.97     63.47 o
 -12  15   7      242.26      417.09    141.58 o
 -11  15   7     1261.56     1124.99    133.93 o
  -9  15   7     1829.71     2031.87    149.23 o
  -8  15   7      746.36      723.21     95.66 o
  -7  15   7     1760.33     1854.10     92.00 o
  -6  15   7     2750.56     2735.95    153.06 o
  -5  15   7     1456.15     1518.93    120.90 o
  -4  15   7      662.37      617.76     72.70 o
  -3  15   7     1639.10     1594.54     73.49 o
  -2  15   7     2789.65     3144.14    122.45 o
  -1  15   7      599.44      698.63     89.92 o
   0  15   7     1773.41     2030.58    112.88 o
   1  15   7      694.16      757.69     58.79 o
   2  15   7       11.07       15.14     40.18 o
   3  15   7      260.37      290.43     44.09 o
   4  15   7       16.34       29.11     33.68 o
   5  15   7     1867.50     1782.58     76.69 o
   6  15   7      274.33      286.31     44.68 o
   7  15   7      247.32      239.12     53.23 o
   8  15   7      120.83      168.96     82.27 o
 -10  16   7     1247.12     1174.73    130.10 o
  -9  16   7      201.06      183.67     61.22 o
  -8  16   7       77.89      183.67     80.36 o
  -7  16   7      139.60      181.11     36.43 o
  -6  16   7     1377.89     1503.96    145.41 o
  -5  16   7     1002.54     1007.07    181.76 o
  -4  16   7       20.00      -21.58     33.10 o
  -3  16   7     1551.59     1633.68     78.47 o
  -2  16   7       73.30       86.29     37.51 o
  -1  16   7     1287.51     1480.78     79.78 o
   0  16   7      511.35      481.69     53.91 o
   1  16   7     2981.93     3139.96    141.58 o
   2  16   7      645.27      623.31     52.71 o
   3  16   7     1870.11     1865.53    256.38 o
   4  16   7      779.99      911.89     75.38 o
   5  16   7     2294.55     2521.02    147.76 o
   6  16   7     1352.65     1483.25     81.76 o
   7  16   7      122.75      112.65     89.92 o
   8  16   7      835.18      867.56     88.80 o
 -10  17   7       30.26       38.26     76.53 o
  -9  17   7      401.79      378.82     80.36 o
  -8  17   7        0.28       38.26     76.53 o
  -7  17   7       17.65      -62.75     78.44 o
  -6  17   7      262.58      309.39     48.48 o
  -5  17   7        4.21        4.54     36.45 o
  -4  17   7      228.34      251.69     86.10 o
  -3  17   7     1853.42     1635.48    109.06 o
  -2  17   7       67.09      -19.94     44.58 o
  -1  17   7       52.80       46.92     31.03 o
   0  17   7     1756.79     1699.34     87.66 o
   1  17   7       37.34       23.18     47.29 o
   2  17   7       85.14       76.16     36.88 o
   3  17   7       48.01       22.60     41.05 o
   4  17   7       58.35       85.71     47.29 o
   5  17   7      296.13      315.08     47.45 o
   6  17   7       22.34       40.44     43.47 o
   7  17   7       11.62        3.02     50.56 o
   8  17   7       39.09        3.68     93.75 o
 -10  18   7      852.10      749.99     95.66 o
  -9  18   7      110.03       57.40     80.36 o
  -8  18   7       92.45       49.74     80.36 o
  -7  18   7      713.97      749.99     76.53 o
  -6  18   7      990.66     1040.63     76.53 o
  -5  18   7      611.10      624.65     59.76 o
  -4  18   7      610.48      605.68     88.01 o
  -3  18   7     2376.23     2533.12    112.07 o
  -2  18   7       82.59       65.05     40.33 o
  -1  18   7      342.53      385.41     72.70 o
   0  18   7      213.32      348.70     80.36 o
   1  18   7      912.07     1160.19    145.41 o
   2  18   7      264.65      263.73     41.35 o
   3  18   7      982.31     1023.11     67.64 o
   4  18   7      752.12      788.43     70.35 o
   5  18   7      161.06      123.44     45.14 o
   6  18   7      595.81      547.82     59.57 o
   7  18   7      488.44      450.98     69.73 o
   8  18   7     1074.86     1169.97    109.36 o
 -10  19   7      408.99      531.88    107.14 o
  -9  19   7     1130.32     1320.14    141.58 o
  -8  19   7      190.82      133.93     61.22 o
  -7  19   7      483.97      513.46     49.51 o
  -6  19   7     1146.26     1108.13     73.49 o
  -5  19   7       14.04       30.61     40.59 o
  -4  19   7      501.86      596.16     95.66 o
  -3  19   7       82.55      125.71    112.88 o
  -2  19   7     2258.22     2439.43    262.12 o
  -1  19   7       74.12       23.38     36.45 o
   0  19   7     1266.65     1148.06     70.35 o
   1  19   7      863.11      948.14    109.06 o
   2  19   7     1014.21     1160.24    143.49 o
   3  19   7      152.58      176.49     44.00 o
   4  19   7      285.18      332.03     67.48 o
   5  19   7      579.47      529.96     54.59 o
   6  19   7      262.15      187.26     49.66 o
   7  19   7      237.54      170.22    112.88 o
 -10  20   7        8.08      -65.05     65.05 o
  -9  20   7      282.39      233.42     76.53 o
  -8  20   7        9.23       38.26     88.01 o
  -7  20   7       10.22       -0.71     32.98 o
  -6  20   7       20.24       22.96     59.31 o
  -5  20   7       89.18      109.52     38.61 o
  -4  20   7       19.54      -19.38     41.35 o
  -3  20   7      277.40      350.47     47.29 o
  -2  20   7        2.10       13.01     39.51 o
  -1  20   7       45.45       55.98     36.45 o
   0  20   7       19.00        2.32     43.13 o
   1  20   7       75.47      109.06     44.00 o
   2  20   7        4.24       13.99     39.16 o
   3  20   7        5.58      -38.26     38.26 o
   4  20   7      368.95      329.87     50.56 o
   5  20   7      134.17      143.71     47.81 o
   6  20   7       26.35        8.77     47.80 o
   7  20   7       56.65       41.00     63.14 o
 -10  21   7        3.02      -68.88     68.88 o
  -9  21   7        2.85       57.40     65.05 o
  -8  21   7       20.40       72.70     91.84 o
  -7  21   7      722.12      715.48     60.16 o
  -6  21   7      347.73      303.56     43.89 o
  -5  21   7      191.17      177.93     57.88 o
  -4  21   7        9.08       -0.82     37.59 o
  -3  21   7      244.33      265.61     62.06 o
  -2  21   7      477.26      474.93    105.23 o
  -1  21   7       15.06       47.19     41.71 o
   0  21   7        9.84       13.67     45.92 o
   1  21   7       86.79       36.45     48.08 o
   2  21   7      487.61      472.98     67.64 o
   3  21   7      109.02       77.81     60.47 o
   4  21   7      289.23      264.61     56.63 o
   5  21   7      517.45      454.71    103.32 o
   6  21   7      100.86       28.91     43.39 o
   7  21   7       17.92       -3.68     68.96 o
  -9  22   7      149.55       19.13     76.53 o
  -8  22   7      262.82      390.30    107.14 o
  -7  22   7      490.92      650.50    103.32 o
  -6  22   7     1947.00     1929.41    112.77 o
  -5  22   7     1762.13     1906.70    113.64 o
  -4  22   7        7.00        2.33     53.08 o
  -3  22   7     1602.11     1806.79    122.45 o
  -2  22   7       34.58       32.46     39.16 o
  -1  22   7      941.06     1053.98     79.96 o
   0  22   7      428.71      331.12     49.74 o
   1  22   7     3325.46     3501.32    152.43 o
   2  22   7     1670.18     1697.28    104.14 o
   3  22   7      272.55      291.28     72.70 o
   4  22   7      456.92      429.45    124.36 o
   5  22   7      289.40      252.23     89.92 o
   6  22   7      170.83      215.26     48.28 o
  -9  23   7      248.89       99.49    110.97 o
  -8  23   7        9.88      114.79    107.14 o
  -7  23   7      343.62      428.57    118.62 o
  -6  23   7      375.25      286.54     86.10 o
  -5  23   7       62.92       71.50     51.20 o
  -4  23   7      244.19      207.15     49.56 o
  -3  23   7      306.25      290.15     55.48 o
  -2  23   7      511.83      598.65     99.49 o
  -1  23   7      255.15      188.19     67.00 o
   0  23   7      104.17      137.75     62.23 o
   1  23   7     1542.74     1439.99    100.79 o
   2  23   7       88.96      112.88     48.70 o
   3  23   7        9.67       58.25     47.81 o
   4  23   7       45.99       99.57     63.20 o
   5  23   7       11.22       -0.35     73.49 o
   6  23   7      207.69      175.90     89.17 o
  -8  24   7       33.06      -68.88     80.36 o
  -7  24   7       21.70       80.36    107.14 o
  -6  24   7      301.02      280.97     68.96 o
  -5  24   7      503.77      463.88     78.44 o
  -4  24   7       19.42      -12.44     43.04 o
  -3  24   7       25.79        8.54     53.57 o
  -2  24   7      176.57      173.58     58.79 o
  -1  24   7       82.57       80.36     48.70 o
   0  24   7        0.36      -54.75     61.22 o
   1  24   7       34.01        9.24     53.08 o
   2  24   7      567.79      531.07     79.78 o
   3  24   7      423.42      282.93    120.53 o
   4  24   7       24.73       -1.86     52.71 o
   5  24   7        0.45      -13.63     60.81 o
  -8  25   7       27.09      -19.13     76.53 o
  -7  25   7     1064.04     1289.53    156.89 o
  -6  25   7      681.97      713.64     78.15 o
  -5  25   7      132.66       -1.64     50.17 o
  -4  25   7      796.00      681.78     86.08 o
  -3  25   7        1.44        2.61     63.14 o
  -2  25   7      959.85      992.90     84.94 o
  -1  25   7      114.99       38.81     57.40 o
   0  25   7     1328.63     1557.73    108.96 o
   1  25   7      690.15      743.56    122.45 o
   2  25   7      342.98      405.02    145.41 o
   3  25   7      219.58      256.23     68.65 o
   4  25   7      164.45       92.24     62.51 o
   5  25   7      375.02      353.37     77.21 o
  -7  26   7      638.11      577.80    137.75 o
  -6  26   7       53.34       66.52     51.47 o
  -5  26   7       93.27       74.20     56.12 o
  -4  26   7       20.02        3.83     71.71 o
  -3  26   7      386.69      395.64     69.73 o
  -2  26   7       70.06      103.88    105.23 o
  -1  26   7      104.89      121.07     52.71 o
   0  26   7       24.50       -2.45     52.71 o
   1  26   7      121.34      132.01     78.47 o
   2  26   7      204.41      265.24     85.20 o
   3  26   7      396.32      366.59     84.94 o
   4  26   7      818.31      723.18    158.80 o
  -6  27   7        1.39      -11.48     80.36 o
  -5  27   7       56.15       78.44    114.79 o
  -4  27   7       19.64      126.44     63.20 o
  -3  27   7       50.78      109.06     64.94 o
  -2  27   7       45.59      -52.30     52.30 o
  -1  27   7       51.70       43.10     51.20 o
   0  27   7        0.51      -36.67     62.27 o
   1  27   7       12.14       24.49     63.68 o
   2  27   7       23.08      -16.58     64.31 o
   3  27   7       38.39       -6.24     65.96 o
  -5  28   7      289.39      278.56    101.40 o
  -4  28   7       27.61       86.56     67.00 o
  -3  28   7      552.55      447.17     87.66 o
  -2  28   7       87.87       45.18     66.53 o
  -1  28   7      318.62      264.27    147.32 o
   0  28   7        2.61      -47.78     52.71 o
   1  28   7      100.19       68.63     83.75 o
   2  28   7       10.38       -4.88     83.36 o
  -4  29   7      186.59      366.00     95.80 o
  -3  29   7      116.30       74.03     72.70 o
  -2  29   7      699.67      554.85     85.44 o
  -1  29   7      189.91      187.50     67.64 o
   0  29   7      238.07      225.38    139.67 o
   1  29   7       67.82       32.53     64.94 o
 -13   0   8     1797.93     1561.21    195.15 o
 -12   0   8       59.86       61.22     99.49 o
 -11   0   8      794.66      849.48    107.14 o
 -10   0   8       42.65       -3.83     72.70 o
  -9   0   8     1422.48     1465.45     97.38 o
  -8   0   8      191.73      172.77     17.67 o
  -7   0   8     1455.27     1695.49     68.46 o
  -6   0   8     4256.67     4347.55    197.37 o
  -5   0   8      667.68      473.23     59.23 o
  -4   0   8     2772.21     2543.26    143.08 o
  -3   0   8      861.59      834.91     52.14 o
  -2   0   8     7145.92     7090.09    149.82 o
  -1   0   8     2752.55     2981.75     72.16 o
   0   0   8     4744.28     4552.01    136.73 o
   1   0   8       36.92       35.26     20.79 o
   2   0   8       31.22       -4.49     53.57 o
   3   0   8     1925.33     1766.64    137.75 o
   4   0   8        9.09       15.67     28.31 o
   5   0   8     2513.84     2309.67    187.50 o
   6   0   8      157.62       88.29     34.69 o
   7   0   8      797.38      896.84    114.79 o
   8   0   8      100.63       94.91     59.46 o
   9   0   8       39.58       30.61     80.36 o
 -13   1   8        0.66       62.56     81.04 o
 -12   1   8       44.46       22.96     46.00 o
 -11   1   8       20.68      -46.71     46.71 o
 -10   1   8       40.17       50.19     43.89 o
  -9   1   8      502.38      527.96     24.88 o
  -8   1   8        4.83        5.59     10.47 o
  -7   1   8        9.05        9.34     13.74 o
  -6   1   8     1410.51     1196.21     51.62 o
  -5   1   8     2060.83     2290.21     83.86 o
  -4   1   8      542.77      555.96     25.84 o
  -3   1   8     1658.98     1854.29     54.58 o
  -2   1   8      188.19      210.72     11.46 o
  -1   1   8     2515.38     2494.66     44.74 o
   0   1   8      149.23      182.14     18.98 o
   1   1   8      243.00      173.04     19.42 o
   2   1   8      279.45      272.55     27.24 o
   3   1   8       10.84       14.42     23.75 o
   4   1   8      705.00      821.31     42.76 o
   5   1   8       27.74      -18.88     25.28 o
   6   1   8     1575.78     1697.48    119.85 o
   7   1   8       24.28       70.73     31.74 o
   8   1   8      305.41      285.84     37.69 o
   9   1   8       15.03       65.82     63.68 o
 -13   2   8      102.57       52.59     58.13 o
 -12   2   8       12.99       -9.10     76.53 o
 -11   2   8      208.51      221.94     55.10 o
 -10   2   8        0.65       -4.37     37.59 o
  -9   2   8       10.25       26.70     16.28 o
  -8   2   8      515.01      523.69     31.17 o
  -7   2   8      964.81      895.18     46.41 o
  -6   2   8     1786.41     1682.52     54.52 o
  -5   2   8      293.38      284.89     12.62 o
  -4   2   8      379.42      337.73     27.40 o
  -3   2   8        5.28       -2.26      9.45 o
  -2   2   8     1676.38     1754.60     38.35 o
  -1   2   8      357.72      355.95     21.11 o
   0   2   8        1.76        0.33     14.97 o
   1   2   8       34.73       57.68     16.36 o
   2   2   8      517.46      425.72     35.06 o
   3   2   8      788.83      837.65     37.91 o
   4   2   8      504.78      525.41     34.83 o
   5   2   8     2363.67     2204.68     71.13 o
   6   2   8      174.22      219.07     40.87 o
   7   2   8       23.32        7.32     33.49 o
   8   2   8      185.81      163.77     33.82 o
   9   2   8       24.22       34.96     67.07 o
 -13   3   8      320.37      282.35     66.25 o
 -12   3   8      643.92      782.49     82.49 o
 -11   3   8     1165.54     1195.40     90.37 o
 -10   3   8     1091.56     1081.78    262.11 o
  -9   3   8     3596.84     3916.18     86.40 o
  -8   3   8     1439.13     1464.79     51.62 o
  -7   3   8      118.37      185.17     14.15 o
  -6   3   8       88.60       55.95      9.91 o
  -5   3   8     1436.75     1648.87     44.65 o
  -4   3   8        3.46       52.13     18.25 o
  -3   3   8     2420.62     2374.98     50.42 o
  -2   3   8     2910.56     2825.22     55.26 o
  -1   3   8     2836.91     2836.66     54.69 o
   0   3   8       16.47       25.44      7.22 o
   1   3   8     1670.70     1716.24     57.21 o
   2   3   8     1674.78     2035.10     60.68 o
   3   3   8        3.62       31.11     21.65 o
   4   3   8     1363.79     1625.20     57.81 o
   5   3   8      404.01      353.09     43.88 o
   6   3   8      105.92      127.59     44.18 o
   7   3   8      101.76      158.71     38.14 o
   8   3   8      380.13      292.35     41.29 o
   9   3   8      393.10      325.25     69.73 o
 -13   4   8      734.19      693.61     99.67 o
 -12   4   8      173.32      246.04     97.58 o
 -11   4   8     1352.21     1439.62    105.52 o
 -10   4   8      884.33      889.23     74.08 o
  -9   4   8      529.96      606.89     33.71 o
  -8   4   8     1453.02     1424.96     58.31 o
  -7   4   8      228.83      254.86     16.65 o
  -6   4   8     1046.56      941.11     40.79 o
  -5   4   8      394.44      516.20     20.51 o
  -4   4   8     2361.58     2178.69     56.18 o
  -3   4   8      329.33      303.88     21.62 o
  -2   4   8     1425.51     1302.96     35.29 o
  -1   4   8      214.39      155.04     18.40 o
   0   4   8     2942.92     3042.29     64.10 o
   1   4   8      360.38      347.39     14.98 o
   2   4   8       90.17       89.64     40.87 o
   3   4   8     2200.27     2188.31     66.25 o
   4   4   8      555.49      672.97     37.19 o
   5   4   8     3019.49     2892.27     85.55 o
   6   4   8      281.15      315.13     45.13 o
   7   4   8     3094.20     3061.54     99.74 o
   8   4   8       11.70      -14.63     30.32 o
   9   4   8        6.60      -23.22    103.32 o
 -13   5   8      438.05      391.62     76.79 o
 -12   5   8       17.77      -15.62     48.48 o
 -11   5   8        1.81      -44.15     50.26 o
 -10   5   8      225.57      201.53     32.50 o
  -9   5   8      529.26      521.20     30.65 o
  -8   5   8     1381.71     1430.78     42.96 o
  -7   5   8     2515.14     2471.25     81.05 o
  -6   5   8      112.66       82.69     17.31 o
  -5   5   8      249.42      214.30     23.31 o
  -4   5   8       19.84       -0.41     12.51 o
  -3   5   8      981.72     1059.31     42.79 o
  -2   5   8     2047.26     2351.70     58.00 o
  -1   5   8      402.90      376.72     21.60 o
   0   5   8      656.05      669.40     30.32 o
   1   5   8       55.71       97.48     14.70 o
   2   5   8       53.08       54.18     18.69 o
   3   5   8      107.34       69.83     22.60 o
   4   5   8        4.79       13.67     14.76 o
   5   5   8       93.95       80.68     18.78 o
   6   5   8      455.79      389.73     53.57 o
   7   5   8       18.31       37.64     32.59 o
   8   5   8       55.45       56.97     31.45 o
   9   5   8        3.98       59.01     72.70 o
 -13   6   8      501.98      570.15    118.62 o
 -12   6   8       92.79      176.02     84.18 o
 -11   6   8      275.41      177.09     57.00 o
 -10   6   8       56.78       56.94     31.96 o
  -9   6   8      160.23      166.23     25.84 o
  -8   6   8      290.76      341.56     24.77 o
  -7   6   8        6.89       36.19     21.25 o
  -6   6   8      309.40      371.64     44.08 o
  -5   6   8      154.14      196.59     25.41 o
  -4   6   8     1135.64      942.27     31.56 o
  -3   6   8      904.11     1020.79     42.39 o
  -2   6   8      586.57      540.73     26.90 o
  -1   6   8      876.58      987.12     28.43 o
   0   6   8      868.51      939.95     32.88 o
   1   6   8     1934.94     2017.49     83.33 o
   2   6   8     1340.47     1492.91     32.59 o
   3   6   8     2448.70     2688.61     75.51 o
   4   6   8       33.13       27.88     14.05 o
   5   6   8     2791.57     2709.42     75.58 o
   6   6   8      663.95      705.06     52.75 o
   7   6   8      267.27      268.16     36.46 o
   8   6   8      102.88      127.52     36.35 o
   9   6   8      116.37       88.29     69.37 o
 -13   7   8      237.01      417.09    107.14 o
 -12   7   8      353.43      382.65    114.79 o
 -11   7   8       72.38       -7.65     57.40 o
 -10   7   8      767.59      880.47     64.77 o
  -9   7   8     3242.45     3637.55    137.65 o
  -8   7   8      460.45      399.09     35.92 o
  -7   7   8     1631.68     1762.81     91.38 o
  -6   7   8     2283.67     2220.55    119.33 o
  -5   7   8     2234.46     2324.15    135.84 o
  -4   7   8        0.04       11.46     15.09 o
  -3   7   8     6708.14     7170.80    123.78 o
  -2   7   8      797.22      771.79     25.06 o
  -1   7   8     6739.88     7106.49    179.15 o
   0   7   8      914.50      956.57     35.97 o
   1   7   8       15.01        7.07     21.55 o
   2   7   8     1551.36     1849.77     53.03 o
   3   7   8       24.79        2.07     10.96 o
   4   7   8     1663.06     1928.33     54.92 o
   5   7   8       40.87       91.44     33.33 o
   6   7   8     2049.16     2196.47     81.35 o
   7   7   8      144.85      110.72     33.76 o
   8   7   8      800.20      815.11     72.30 o
   9   7   8       73.90       80.10     97.58 o
 -12   8   8       88.72       42.09     72.70 o
 -11   8   8      118.26       99.49     68.88 o
 -10   8   8      104.00      105.65     29.35 o
  -9   8   8      776.53      736.56     45.97 o
  -8   8   8      896.74      895.55     53.08 o
  -7   8   8     1330.79     1342.83     64.10 o
  -6   8   8      617.72      516.36     43.34 o
  -5   8   8      269.39      258.98     32.76 o
  -4   8   8      910.64      783.99     34.78 o
  -3   8   8      629.63      547.42     21.39 o
  -2   8   8       76.42       68.09     17.52 o
  -1   8   8     1894.27     1871.30     49.76 o
   0   8   8      824.48      974.74     49.16 o
   1   8   8     3786.44     3695.71    158.90 o
   2   8   8      262.00      227.78     22.28 o
   3   8   8        5.59      -13.52     17.22 o
   4   8   8       24.42       53.00     15.01 o
   5   8   8      624.25      589.24     39.03 o
   6   8   8       56.50       76.03     27.46 o
   7   8   8      641.87      550.03     44.07 o
   8   8   8      342.18      323.06    145.41 o
   9   8   8        6.44      122.45    130.10 o
 -12   9   8      381.93      474.49     95.66 o
 -10   9   8       84.02       42.50     36.17 o
  -9   9   8      517.15      526.55     55.10 o
  -8   9   8        1.20       -3.83     26.79 o
  -7   9   8      470.15      451.37     33.19 o
  -6   9   8      177.87      142.47     40.79 o
  -5   9   8       34.01       39.43      9.97 o
  -4   9   8       25.07       51.97     16.66 o
  -3   9   8     1044.91     1021.00     48.41 o
  -2   9   8     3855.68     4141.13    105.87 o
  -1   9   8       41.74       55.33     15.90 o
   0   9   8       33.80       23.92     21.87 o
   1   9   8     1018.40     1038.80     49.44 o
   2   9   8       14.46       20.63     20.44 o
   3   9   8        8.67       10.20     17.27 o
   4   9   8      312.87      348.05     27.53 o
   5   9   8       31.96       10.97     18.72 o
   6   9   8      329.08      380.84     44.22 o
   7   9   8       82.46       92.67     41.98 o
   8   9   8       16.84       42.61     72.70 o
   9   9   8       18.76       14.77     55.90 o
 -12  10   8       43.17      -11.48     72.70 o
 -10  10   8      542.17      575.61     47.62 o
  -9  10   8     1529.51     1539.34     87.66 o
  -8  10   8     1772.35     1806.44     86.46 o
  -7  10   8      183.70      161.11     44.00 o
  -6  10   8     3030.65     3128.96    113.22 o
  -5  10   8      161.76      146.11     25.99 o
  -4  10   8     1851.94     1779.01     88.01 o
  -3  10   8      246.08      137.18     22.95 o
  -2  10   8     7379.24     7199.74    164.04 o
  -1  10   8      871.66      989.48     42.15 o
   0  10   8     4835.36     5368.77    223.63 o
   1  10   8       18.37        7.65     23.49 o
   2  10   8       11.72       28.11     39.37 o
   3  10   8      170.92      254.68     40.32 o
   4  10   8      543.23      628.55     40.97 o
   5  10   8     2044.09     2333.15     85.04 o
   6  10   8       16.28       40.95     26.24 o
   7  10   8      547.48      518.25     55.78 o
   8  10   8      234.90      138.75     57.94 o
   9  10   8       39.86       40.41     75.74 o
 -12  11   8      416.22      256.38     91.84 o
 -11  11   8        7.88      -57.40     68.88 o
 -10  11   8      680.24      747.76     59.53 o
  -9  11   8      441.35      489.79     72.70 o
  -8  11   8      272.44      305.50     37.51 o
  -7  11   8       13.39       11.80     31.14 o
  -6  11   8      247.39      207.14     24.23 o
  -5  11   8     2097.83     2388.37     71.83 o
  -4  11   8      255.90      296.06     44.09 o
  -3  11   8     1724.56     1790.37     66.83 o
  -2  11   8      406.49      402.04     32.20 o
  -1  11   8     1096.98     1122.02     49.44 o
   0  11   8      512.28      483.61     51.20 o
   1  11   8      729.88      599.60     42.61 o
   2  11   8     1710.95     1766.35     95.25 o
   3  11   8       16.27       27.54     28.04 o
   4  11   8     1669.14     1786.57     74.76 o
   5  11   8        6.72       36.27     49.17 o
   6  11   8      403.96      417.15     41.80 o
   7  11   8      173.67      118.90     32.44 o
   8  11   8      330.16      315.24     57.44 o
   9  11   8      172.21      173.47    126.27 o
 -12  12   8      209.23      214.28     91.84 o
 -11  12   8       33.44       80.36     65.05 o
 -10  12   8        1.02        7.65     42.09 o
  -9  12   8        1.66        3.83     61.22 o
  -8  12   8       72.52       25.83     29.53 o
  -7  12   8       43.50       33.48     26.65 o
  -6  12   8       24.22       37.92     29.40 o
  -5  12   8      127.81      134.43     19.59 o
  -4  12   8      119.79       71.94     32.53 o
  -3  12   8      386.72      333.69     30.77 o
  -2  12   8     1873.21     1889.56     71.98 o
  -1  12   8       48.85       60.89     51.66 o
   0  12   8      180.01      131.80     35.86 o
   1  12   8       15.01       40.33     29.35 o
   2  12   8       46.43        8.48     25.54 o
   3  12   8       56.37       60.02     24.98 o
   4  12   8      102.17       84.79     29.95 o
   5  12   8      301.34      238.12     39.48 o
   6  12   8      280.22      251.14     44.77 o
   7  12   8       26.03       33.24     32.73 o
   8  12   8       56.20       74.47     51.47 o
 -12  13   8      535.67      539.54    114.79 o
 -11  13   8      102.50      126.27     72.70 o
 -10  13   8      481.78      631.37     80.36 o
  -9  13   8     2040.59     1901.77    130.10 o
  -8  13   8      172.92      156.89     42.09 o
  -7  13   8       55.48       68.42     40.18 o
  -6  13   8      125.89      111.99     39.51 o
  -5  13   8      479.86      475.44     36.75 o
  -4  13   8      473.32      457.43     74.62 o
  -3  13   8     5947.62     6323.60    197.52 o
  -2  13   8     2930.59     3002.78    189.64 o
  -1  13   8      694.47      591.23     50.00 o
   0  13   8      293.03      204.49     44.00 o
   1  13   8      293.34      237.07     44.58 o
   2  13   8     1265.52     1402.04     63.01 o
   3  13   8       39.71       25.09     29.50 o
   4  13   8     3240.30     3384.01    116.85 o
   5  13   8       59.12       67.64     42.67 o
   6  13   8     1065.47     1131.54    131.04 o
   7  13   8       38.64       84.50     44.25 o
   8  13   8      378.64      326.94     68.64 o
 -12  14   8      193.36      137.75     91.84 o
 -11  14   8      237.43      275.51     95.66 o
 -10  14   8      479.55      558.67     80.36 o
  -9  14   8      640.85      604.59     95.66 o
  -8  14   8       40.64       34.44     49.74 o
  -7  14   8       90.75       63.83     28.32 o
  -6  14   8      325.01      354.47     47.83 o
  -5  14   8       39.07       49.74     32.47 o
  -4  14   8      443.16      528.08     47.29 o
  -3  14   8       22.17       41.54     38.26 o
  -2  14   8      419.75      476.07     51.20 o
  -1  14   8       59.10       76.07     33.74 o
   0  14   8     1417.25     1519.12    118.62 o
   1  14   8      288.50      305.40     47.83 o
   2  14   8      199.25      311.99    109.06 o
   3  14   8     1202.92     1278.05     67.58 o
   4  14   8       53.90       84.98     37.70 o
   5  14   8     1141.34     1189.48     69.13 o
   6  14   8       18.85       59.31     41.32 o
   7  14   8      579.63      573.96     59.32 o
   8  14   8       32.44       65.28     70.79 o
 -11  15   8      168.19      241.07     91.84 o
 -10  15   8      200.86      233.42     80.36 o
  -9  15   8       64.51      126.27     80.36 o
  -8  15   8      234.64      306.12     61.22 o
  -7  15   8       13.25        5.36     25.47 o
  -6  15   8       83.95      107.69     33.45 o
  -5  15   8      765.59      689.22     55.90 o
  -4  15   8        0.79      -19.72     42.09 o
  -3  15   8        8.29       18.31     33.45 o
  -2  15   8        0.44       40.39     40.18 o
  -1  15   8      219.75      236.22     47.83 o
   0  15   8       39.80        3.83     61.22 o
   1  15   8      578.74      560.54     55.48 o
   2  15   8       18.56      -13.99     47.29 o
   3  15   8      265.18      322.33     39.90 o
   4  15   8        8.14       13.04     34.48 o
   5  15   8      303.10      403.96     51.33 o
   6  15   8      283.82      320.13     51.36 o
   7  15   8        5.79      -40.70     58.79 o
   8  15   8       12.04       41.94     63.01 o
 -10  16   8        8.64      -42.09     76.53 o
  -9  16   8      266.93      309.95     91.84 o
  -8  16   8      395.09      397.96     72.70 o
  -7  16   8       32.16       57.75     41.71 o
  -6  16   8      380.12      425.04     50.00 o
  -5  16   8      104.47      129.31     39.16 o
  -4  16   8     1006.97      997.84     69.73 o
  -3  16   8       71.16       85.25     33.74 o
  -2  16   8     1233.37     1244.72    177.93 o
  -1  16   8       89.43      105.87     45.92 o
   0  16   8     2282.12     2420.84    149.23 o
   1  16   8      189.43      201.35     43.29 o
   2  16   8      103.74      124.88     44.09 o
   3  16   8      169.29      211.16     46.73 o
   4  16   8       16.84      -20.50     32.91 o
   5  16   8      747.36      931.47     78.08 o
   6  16   8        9.32       21.33     45.48 o
   7  16   8      628.61      613.70     87.34 o
 -10  17   8      645.27      704.08     99.49 o
  -9  17   8      643.72      535.71     84.18 o
  -8  17   8      632.26      508.92     80.36 o
  -7  17   8       21.03        8.42     65.05 o
  -6  17   8        5.32       24.33     31.12 o
  -5  17   8     2589.19     2918.85    154.97 o
  -4  17   8      642.51      652.20     58.13 o
  -3  17   8     1628.79     1886.32    172.19 o
  -2  17   8      828.09      816.52     64.77 o
  -1  17   8     1661.70     1862.41    100.00 o
   0  17   8       18.32      -16.36     37.51 o
   1  17   8       65.03       -3.59     89.92 o
   2  17   8      779.84      784.30     68.96 o
   3  17   8        5.27      -43.04     43.04 o
   4  17   8      627.98      708.10     60.11 o
   5  17   8        0.82      -11.41     50.49 o
   6  17   8      262.16      261.96     48.89 o
   7  17   8        0.19      -57.48     63.00 o
 -10  18   8      188.79      133.93     91.84 o
  -9  18   8       26.10      -53.57     61.22 o
  -8  18   8       44.37       -7.65     80.36 o
  -7  18   8        1.95       36.42     53.57 o
  -6  18   8      635.90      611.08     52.30 o
  -5  18   8        1.97        1.70     35.86 o
  -4  18   8     1129.96     1153.24     82.23 o
  -3  18   8       31.54       62.50     47.81 o
  -2  18   8     2191.04     2319.02    114.40 o
  -1  18   8       22.29      -28.51     40.33 o
   0  18   8       85.94       77.88     43.89 o
   1  18   8       55.77        3.73     52.71 o
   2  18   8       65.07       34.54     52.71 o
   3  18   8      348.23      406.87     67.48 o
   4  18   8      286.74      293.53     42.19 o
   5  18   8       23.81       16.63     44.90 o
   6  18   8        9.71       62.55     39.87 o
   7  18   8       39.64       75.85     65.83 o
 -10  19   8       49.75      -22.96     91.84 o
  -9  19   8      126.77      156.89     95.66 o
  -8  19   8       46.38      118.62     88.01 o
  -7  19   8        9.13      -23.95     41.87 o
  -6  19   8      277.53      244.90     42.29 o
  -5  19   8        4.32       47.47     48.70 o
  -4  19   8      112.63       38.26     35.17 o
  -3  19   8       18.50       24.87     42.29 o
  -2  19   8      208.14      185.50     47.42 o
  -1  19   8       36.22      117.03     46.71 o
   0  19   8      124.93      169.84     52.30 o
   1  19   8      788.52      799.98     68.96 o
   2  19   8       55.11       14.49     37.59 o
   3  19   8      130.07      150.62     44.58 o
   4  19   8       71.18        7.92     38.11 o
   5  19   8       26.52        6.96     46.99 o
   6  19   8      153.02      169.96     51.70 o
   7  19   8       13.19      -13.57     68.65 o
 -10  20   8      443.07      340.56     91.84 o
  -9  20   8      101.93      145.41     95.66 o
  -8  20   8       59.92       99.49     99.49 o
  -7  20   8      313.73      243.06    126.27 o
  -6  20   8     1124.05     1028.43     81.70 o
  -5  20   8       92.15      104.67     41.35 o
  -4  20   8     1009.50     1117.12     83.36 o
  -3  20   8       47.01       48.58     55.48 o
  -2  20   8      213.17      272.82     47.29 o
  -1  20   8        1.95       -5.54     49.74 o
   0  20   8      838.37      912.22     74.62 o
   1  20   8       83.95       74.31     65.05 o
   2  20   8       29.51      -20.98     38.61 o
   3  20   8     1097.86     1190.65     99.49 o
   4  20   8       18.67       -0.33     62.06 o
   5  20   8      364.63      431.31     60.20 o
   6  20   8        7.25      -13.04     45.22 o
  -9  21   8      261.53      126.27     76.53 o
  -8  21   8      856.82      776.78    130.10 o
  -7  21   8        4.86       49.74     95.66 o
  -6  21   8        6.69       -8.63     51.47 o
  -5  21   8      880.77      880.90     68.64 o
  -4  21   8        0.59       40.67     72.70 o
  -3  21   8      624.87      787.64     71.36 o
  -2  21   8      269.14      216.18     54.24 o
  -1  21   8      196.42      283.05     63.54 o
   0  21   8      569.07      588.90    156.89 o
   1  21   8      411.83      506.95     56.82 o
   2  21   8     1064.00     1073.15    118.62 o
   3  21   8       83.77       51.66     48.70 o
   4  21   8     1149.23     1048.02     84.94 o
   5  21   8        0.37      -46.18     46.18 o
   6  21   8      981.58      838.15    116.71 o
  -9  22   8      118.81      206.63     84.18 o
  -8  22   8       44.10       26.79     72.70 o
  -7  22   8       15.87       19.13    103.32 o
  -6  22   8      104.59      105.79     45.05 o
  -5  22   8       87.98       42.96     57.88 o
  -4  22   8      104.76      114.79     51.57 o
  -3  22   8       55.91       75.76     50.94 o
  -2  22   8       26.65      -33.89     45.92 o
  -1  22   8      232.84      220.90     49.56 o
   0  22   8       48.79       36.35     43.29 o
   1  22   8      151.62      194.81     58.70 o
   2  22   8      210.61      242.67     70.19 o
   3  22   8       25.31      -22.19     67.48 o
   4  22   8        5.32       57.40     48.70 o
   5  22   8       11.39       26.34     44.42 o
  -9  23   8      158.64      103.32     72.70 o
  -8  23   8      243.21      248.72     88.01 o
  -7  23   8        3.38      -22.96     95.66 o
  -6  23   8      113.55      145.41     84.18 o
  -5  23   8      886.14      958.38     85.44 o
  -4  23   8      311.76      223.92     70.68 o
  -3  23   8      268.05      315.03     60.47 o
  -2  23   8       67.93      -10.17     86.10 o
  -1  23   8      296.35      310.93     88.01 o
   0  23   8      521.92      447.43     74.62 o
   1  23   8      401.42      423.29     69.73 o
   2  23   8      336.29      306.21     60.83 o
   3  23   8        1.37       -7.00     46.83 o
   4  23   8       85.43      154.97     77.91 o
   5  23   8       13.52      -27.54     56.50 o
  -8  24   8       89.10       45.92     72.70 o
  -7  24   8       41.04      -34.44    107.14 o
  -6  24   8      363.69      392.16     86.10 o
  -5  24   8       53.04       20.18     44.09 o
  -4  24   8      231.92      160.88     72.70 o
  -3  24   8        3.94       -6.66     67.00 o
  -2  24   8     1438.00     1598.11    105.42 o
  -1  24   8        3.40       18.57     59.31 o
   0  24   8     1725.97     1949.08    198.98 o
   1  24   8      851.13      761.94     81.04 o
   2  24   8      156.37      176.02     97.58 o
   3  24   8      322.16      310.99     65.92 o
   4  24   8      146.80      142.45     70.75 o
  -7  25   8      416.20      424.74    103.32 o
  -6  25   8       73.10       77.14     59.34 o
  -5  25   8      368.23      379.03     72.46 o
  -4  25   8       33.42      -21.05     48.70 o
  -3  25   8      360.11      375.83    116.71 o
  -2  25   8       10.99      133.28     71.36 o
  -1  25   8       98.88       95.81     70.19 o
   0  25   8       26.98      114.79     73.06 o
   1  25   8       23.36      -31.50     52.71 o
   2  25   8        0.64       18.64     55.48 o
   3  25   8      303.70      269.97     87.91 o
   4  25   8      361.34      382.82     74.08 o
  -7  26   8       91.97      141.58     91.84 o
  -6  26   8      123.72      264.03    130.10 o
  -5  26   8       65.51      -45.84     68.01 o
  -4  26   8      133.80      121.51     61.42 o
  -3  26   8        3.67      -15.94     48.48 o
  -2  26   8      213.10       92.43     58.70 o
  -1  26   8      242.64      295.34     73.49 o
   0  26   8        2.86      -20.03     60.16 o
   1  26   8       27.36       25.51     56.63 o
   2  26   8      111.29       39.29     84.18 o
   3  26   8      370.39      341.63     79.26 o
  -6  27   8      185.85      107.14     88.01 o
  -5  27   8      693.26      647.98     86.26 o
  -4  27   8      116.07       84.09     53.91 o
  -3  27   8      211.67      137.90     68.65 o
  -2  27   8       11.24       33.80     62.27 o
  -1  27   8      571.02      497.62     77.08 o
   0  27   8        3.95      109.44     81.04 o
   1  27   8       92.42      127.12     60.83 o
   2  27   8      361.80      168.30    101.40 o
  -4  28   8      137.80       40.44     59.34 o
  -3  28   8        0.72      -48.62     65.83 o
  -2  28   8      119.71      129.28     87.91 o
  -1  28   8        2.57      -68.65     68.65 o
   0  28   8      169.40      173.91     79.96 o
   1  28   8      247.15      216.45     79.03 o
 -13   1   9        5.84       24.87     56.82 o
 -12   1   9      259.41      186.32     74.37 o
 -11   1   9      574.11      608.57     63.54 o
 -10   1   9      311.34      304.98     70.79 o
  -9   1   9      348.63      383.06     28.87 o
  -8   1   9     3915.63     4138.67    109.96 o
  -7   1   9      283.16      222.23     17.96 o
  -6   1   9      124.74      155.67     24.25 o
  -5   1   9      279.15      315.84     23.76 o
  -4   1   9      639.75      597.70     45.29 o
  -3   1   9     1379.21     1481.34     34.56 o
  -2   1   9     3631.30     3705.88     68.44 o
  -1   1   9     2785.29     2985.49    104.16 o
   0   1   9     1523.74     1467.72     40.86 o
   1   1   9      352.02      298.84     27.97 o
   2   1   9     1324.80     1212.41     44.46 o
   3   1   9      268.31      358.35     62.02 o
   4   1   9      483.70      421.71     41.65 o
   5   1   9     2829.65     2932.77     91.63 o
   6   1   9     1157.49     1202.30     85.61 o
   7   1   9      661.28      665.39     51.39 o
   8   1   9      341.05      368.62     50.81 o
   9   1   9      432.41      573.21     99.49 o
 -13   2   9       51.83       -3.83     80.36 o
 -12   2   9       25.59       52.88     52.71 o
 -11   2   9      165.33      197.45     57.31 o
 -10   2   9       56.94        9.24     39.16 o
  -9   2   9     3337.18     3305.42    121.86 o
  -8   2   9      341.49      362.89     40.32 o
  -7   2   9     2000.63     2128.22    114.73 o
  -6   2   9      557.20      554.58     29.06 o
  -5   2   9      782.53      910.48     36.80 o
  -4   2   9       59.81       36.11      9.79 o
  -3   2   9     3832.50     3869.99     84.99 o
  -2   2   9     3491.25     3732.62     83.24 o
  -1   2   9     6233.22     6258.27    115.51 o
   0   2   9     2741.26     2999.51     65.47 o
   1   2   9     3159.72     2952.65     74.93 o
   2   2   9       55.25      132.54     24.84 o
   3   2   9       48.23       18.12     23.46 o
   4   2   9     2190.43     2274.44    102.30 o
   5   2   9        1.16       19.23     26.65 o
   6   2   9     2021.20     2178.80     83.07 o
   7   2   9       26.13       10.02     46.95 o
   8   2   9      246.41      241.33     42.45 o
   9   2   9      227.46      188.45     68.88 o
 -13   3   9      285.20      417.09    110.97 o
 -12   3   9      112.34       59.95     86.10 o
 -11   3   9       77.87      117.86     99.49 o
 -10   3   9      289.00      320.37     84.18 o
  -9   3   9       13.90       30.34     43.00 o
  -8   3   9     1444.35     1341.28     46.10 o
  -7   3   9       69.83       65.75     13.98 o
  -6   3   9      964.24      868.29     21.93 o
  -5   3   9      933.67      923.55     27.45 o
  -4   3   9        2.21        1.51     12.15 o
  -3   3   9       96.48       82.85     16.40 o
  -2   3   9      166.46      124.22     17.01 o
  -1   3   9        1.51       14.62     10.78 o
   0   3   9      136.72      141.68     21.46 o
   1   3   9      271.01      255.93     28.04 o
   2   3   9      429.96      526.42     31.38 o
   3   3   9      216.81      259.50     29.32 o
   4   3   9      136.11       98.49     30.68 o
   5   3   9       33.20       20.72     26.82 o
   6   3   9       47.44       23.93     29.27 o
   7   3   9      477.11      457.00     46.57 o
   8   3   9      105.87       34.50     46.39 o
   9   3   9      125.61      417.09    133.93 o
 -13   4   9      256.44      196.28     68.96 o
 -12   4   9      254.41      252.18     93.75 o
 -11   4   9       32.00      -50.26     50.26 o
 -10   4   9       10.74      107.14     59.53 o
  -9   4   9     1358.26     1438.76    125.37 o
  -8   4   9      194.78      206.99     22.23 o
  -7   4   9        6.20       39.56     13.62 o
  -6   4   9     2792.97     2638.73    109.52 o
  -5   4   9       83.10       96.78     17.11 o
  -4   4   9        2.60       -3.70     17.71 o
  -3   4   9      301.26      284.71     22.09 o
  -2   4   9      974.23      959.92     29.60 o
  -1   4   9      140.35      120.77     12.88 o
   0   4   9      199.31      180.15     14.93 o
   1   4   9      704.76      796.90     48.89 o
   2   4   9      158.03      221.66     27.09 o
   3   4   9       76.47       69.70     29.51 o
   4   4   9     1442.69     1467.00     70.14 o
   5   4   9       23.51       15.22     28.33 o
   6   4   9      686.94      720.93     50.70 o
   7   4   9       40.78       53.16     35.47 o
   8   4   9      158.76      179.68     42.53 o
   9   4   9        3.93       66.96     59.53 o
 -13   5   9      548.20      573.97    122.45 o
 -12   5   9      681.68      638.31    107.14 o
 -11   5   9     1044.98     1079.74    130.10 o
 -10   5   9     1850.13     2028.95    113.26 o
  -9   5   9      283.87      263.00     37.81 o
  -8   5   9     7285.42     8137.18    159.22 o
  -7   5   9     1316.97     1406.71     50.10 o
  -6   5   9     1426.76     1513.56     81.30 o
  -5   5   9      112.32      129.74     29.82 o
  -4   5   9      287.13      216.75     23.74 o
  -3   5   9     2771.30     3033.60     64.33 o
  -2   5   9     3124.68     3216.35     74.74 o
  -1   5   9     5625.24     5566.15    139.18 o
   0   5   9     1075.20      983.17     50.74 o
   1   5   9     2949.53     2953.49     61.29 o
   2   5   9     1917.70     2127.20    102.73 o
   3   5   9      272.04      310.15     38.66 o
   4   5   9        0.51       -5.44     26.61 o
   5   5   9     2255.63     2188.54     80.05 o
   6   5   9       13.13       29.54     26.55 o
   7   5   9     1663.14     1815.63    115.43 o
   8   5   9       80.05       44.63     43.86 o
   9   5   9      668.82      716.98    160.71 o
 -12   6   9       10.50       34.44    107.14 o
 -11   6   9        4.01      -61.22     91.84 o
 -10   6   9      821.42      826.52    103.32 o
  -9   6   9       74.21      116.16     37.59 o
  -8   6   9     1517.32     1457.74     57.99 o
  -7   6   9     1271.29     1374.62     55.57 o
  -6   6   9        0.39       -3.83     23.31 o
  -5   6   9       91.81       37.99     18.84 o
  -4   6   9      132.51      218.36     28.72 o
  -3   6   9        5.70        4.36     11.43 o
  -2   6   9     1487.51     1418.97     36.82 o
  -1   6   9     1987.51     1959.08     59.10 o
   0   6   9     2672.25     2579.85     83.89 o
   1   6   9     1237.68     1173.09     45.32 o
   2   6   9      107.22      124.18     15.22 o
   3   6   9        2.13       23.84     26.61 o
   4   6   9     1861.23     1976.88     95.00 o
   5   6   9       56.80       36.97     31.18 o
   6   6   9      554.55      539.07     43.83 o
   7   6   9       71.73       57.14     33.99 o
   8   6   9        7.70       24.45     46.29 o
 -12   7   9       36.92      107.14     80.36 o
 -11   7   9      224.24      313.77     80.36 o
 -10   7   9        3.99        7.65     53.57 o
  -9   7   9       15.17       83.69     47.83 o
  -8   7   9       10.74       35.72     27.66 o
  -7   7   9      282.08      263.44     59.39 o
  -6   7   9      953.97      828.15     55.02 o
  -5   7   9      349.03      313.15     27.29 o
  -4   7   9       74.39       85.16     17.95 o
  -3   7   9      936.96      863.47     35.84 o
  -2   7   9        6.99       17.50     13.61 o
  -1   7   9        3.36       36.54     13.19 o
   0   7   9      330.71      380.63     18.30 o
   1   7   9     1547.56     1643.32     72.86 o
   2   7   9      504.38      478.97     33.48 o
   3   7   9        5.98        0.52     20.79 o
   4   7   9      486.51      386.18     35.70 o
   5   7   9      546.09      501.96     45.38 o
   6   7   9     1081.20     1127.26     56.85 o
   7   7   9      201.96      135.33     46.92 o
   8   7   9       79.50       95.73     46.06 o
 -12   8   9        5.41      -15.31     72.70 o
 -10   8   9      356.11      238.53    105.23 o
  -9   8   9     4225.67     4453.99    148.09 o
  -8   8   9       94.51       68.75     28.09 o
  -7   8   9     1860.30     2085.17     93.32 o
  -6   8   9      311.64      317.60     49.74 o
  -5   8   9      214.86      191.64     25.39 o
  -4   8   9      286.56      269.75     23.16 o
  -3   8   9     5714.73     5747.27    144.25 o
  -2   8   9     6533.54     6898.06    130.37 o
  -1   8   9     2427.68     2483.24     76.16 o
   0   8   9      130.97      159.45     16.91 o
   1   8   9     3224.38     3672.24    111.57 o
   2   8   9      101.52       67.83      7.39 o
   3   8   9       46.08       28.34     24.19 o
   4   8   9     1072.09     1050.15     52.48 o
   5   8   9      190.97      134.60     40.68 o
   6   8   9      536.55      624.73     47.03 o
   7   8   9      129.24      148.96     37.35 o
   8   8   9     1063.55     1094.15     86.35 o
 -12   9   9       20.41       11.48     76.53 o
 -10   9   9      870.05      773.35    118.62 o
  -9   9   9      165.71      149.17     74.62 o
  -8   9   9     1677.61     1518.47     63.99 o
  -7   9   9     1641.39     1661.13     81.17 o
  -6   9   9     1936.25     1861.15     81.04 o
  -5   9   9       68.82       99.49     49.74 o
  -4   9   9     1635.29     1743.27     52.43 o
  -3   9   9      100.40      109.67     16.71 o
  -2   9   9     3803.60     3789.73    147.09 o
  -1   9   9       43.99       34.80     16.69 o
   0   9   9     1872.66     2205.11     58.45 o
   1   9   9     3952.48     3925.12    134.21 o
   2   9   9       10.60       23.85     26.82 o
   3   9   9       14.58       -2.39     25.70 o
   4   9   9       28.15       59.85     24.50 o
   5   9   9     1968.26     2115.92    210.11 o
   6   9   9      855.37      883.05     55.90 o
   7   9   9     1560.35     1460.58     76.86 o
   8   9   9      434.62      566.84    125.49 o
 -11  10   9       11.93       11.48     72.70 o
 -10  10   9       28.52       49.74     57.40 o
  -9  10   9      219.31      203.22     46.00 o
  -8  10   9      177.77      233.48     38.21 o
  -7  10   9      611.63      577.99     47.29 o
  -6  10   9      235.80      278.61     93.75 o
  -5  10   9     1352.07     1310.14     67.48 o
  -4  10   9      289.17      253.96     18.88 o
  -3  10   9      143.83      114.88     17.59 o
  -2  10   9       52.21       30.53     18.58 o
  -1  10   9      380.74      413.86     26.96 o
   0  10   9       64.59       22.21     17.80 o
   1  10   9     2510.04     2446.62    104.27 o
   2  10   9      253.46      181.96     31.11 o
   3  10   9       58.15       88.01     37.56 o
   4  10   9      201.01      130.88     34.80 o
   5  10   9        8.30       43.55     34.23 o
   6  10   9       21.44      -31.46     31.46 o
   7  10   9      133.18      135.41     34.49 o
   8  10   9       69.19      114.32     63.14 o
 -11  11   9       37.40       15.31     68.88 o
 -10  11   9      143.33      145.41     68.88 o
  -9  11   9       35.40       -0.15     33.10 o
  -8  11   9     1082.25     1085.91     72.70 o
  -7  11   9     2561.63     2665.86    110.05 o
  -6  11   9      642.79      630.92     50.00 o
  -5  11   9      151.06      105.10     40.32 o
  -4  11   9      190.54      177.22     28.81 o
  -3  11   9     2967.08     2908.71    152.56 o
  -2  11   9        7.15       -6.90     14.65 o
  -1  11   9      626.10      624.01     32.03 o
   0  11   9     2339.34     2311.83    157.41 o
   1  11   9     3348.01     3798.65    116.96 o
   2  11   9     1953.21     1922.21     79.47 o
   3  11   9     1104.19     1054.47     58.37 o
   4  11   9       47.44       67.92     42.29 o
   5  11   9     1397.06     1293.11     71.42 o
   6  11   9      519.29      646.23     61.00 o
   7  11   9       75.59       70.08     38.99 o
   8  11   9       23.40       33.97     47.85 o
 -12  12   9      256.62      386.48    126.27 o
 -11  12   9      705.70      516.58    110.97 o
 -10  12   9      445.83      378.81     60.83 o
  -9  12   9     1445.97     1289.53    110.97 o
  -8  12   9      182.78      193.24     41.05 o
  -7  12   9      459.64      507.36     48.48 o
  -6  12   9      291.24      277.11     41.71 o
  -5  12   9       89.65      164.44     40.18 o
  -4  12   9        2.51      -23.79     30.33 o
  -3  12   9      626.44      671.99     56.82 o
  -2  12   9     3585.58     3613.82    144.83 o
  -1  12   9      765.80      786.81     41.98 o
   0  12   9     1145.93     1155.27    145.13 o
   1  12   9     2188.96     2250.34     93.88 o
   2  12   9      177.15      208.84     35.21 o
   3  12   9      159.77      162.44     36.29 o
   4  12   9     1308.26     1471.39    162.63 o
   5  12   9        1.24       -1.26     41.19 o
   6  12   9      906.51      931.27     70.27 o
   7  12   9      153.55       90.28     53.34 o
   8  12   9     1379.47     1297.68    125.96 o
 -12  13   9      478.10      478.31    137.75 o
 -11  13   9      141.23      187.50     88.01 o
 -10  13   9      278.86      287.64     49.51 o
  -9  13   9       20.56       -3.83     45.92 o
  -8  13   9       81.70       73.47     38.21 o
  -7  13   9      579.57      572.30    110.97 o
  -6  13   9      306.05      441.45     47.29 o
  -5  13   9      225.79      214.28     34.69 o
  -4  13   9        9.44       -4.82     51.66 o
  -3  13   9      635.19      715.52    122.45 o
  -2  13   9       95.60      107.63     51.52 o
  -1  13   9      539.37      428.63     38.52 o
   0  13   9       20.03       78.23     51.81 o
   1  13   9     1118.15     1363.87     72.46 o
   2  13   9      367.51      402.52     44.37 o
   3  13   9      320.66      329.20     38.87 o
   4  13   9       48.12       47.32     34.86 o
   5  13   9      168.95      182.55     43.84 o
   6  13   9       60.10       86.13     52.06 o
   7  13   9       45.48       41.10     52.62 o
 -11  14   9      150.22      214.28     88.01 o
 -10  14   9        3.46       -7.65     49.74 o
  -9  14   9      249.82      168.37     61.22 o
  -8  14   9      302.89      306.12     72.70 o
  -7  14   9      205.94      231.62     44.09 o
  -6  14   9      554.56      556.26     78.44 o
  -5  14   9       43.08        0.62     40.33 o
  -4  14   9       59.16       38.95     37.59 o
  -3  14   9       68.99      117.39     47.83 o
  -2  14   9      503.47      556.13     78.44 o
  -1  14   9     1574.77     1676.01    133.93 o
   0  14   9        3.22       53.00     66.96 o
   1  14   9      645.57      612.71     59.34 o
   2  14   9      405.66      376.33     41.09 o
   3  14   9        6.01       33.73     30.77 o
   4  14   9       50.86       81.83     35.20 o
   5  14   9        0.94      -31.80     38.11 o
   6  14   9      231.37      174.52     59.17 o
   7  14   9       25.43       -9.10     71.66 o
 -11  15   9       71.13      141.58     91.84 o
  -9  15   9        1.82      -45.92     53.57 o
  -8  15   9     2563.21     2406.87    179.85 o
  -7  15   9      542.30      484.65    122.45 o
  -6  15   9     1720.47     1661.17     90.37 o
  -5  15   9      316.94      345.98     53.57 o
  -4  15   9     1253.15     1343.80     75.76 o
  -3  15   9      657.56      627.80    107.14 o
  -2  15   9     2701.23     2771.74    122.55 o
  -1  15   9      577.13      570.15     76.53 o
   0  15   9      848.19      863.69     64.94 o
   1  15   9      871.41     1096.18     70.77 o
   2  15   9     1193.14     1204.33     97.17 o
   3  15   9      228.72      319.23     46.10 o
   4  15   9       77.95        3.25     81.04 o
   5  15   9     1207.75     1205.18    163.21 o
   6  15   9      311.18      281.47     56.53 o
   7  15   9      688.33      712.33     98.51 o
 -11  16   9      918.29      711.73    145.41 o
 -10  16   9      207.39       42.09     84.18 o
  -9  16   9     1456.85     1385.19    130.10 o
  -8  16   9       25.26      -30.61     80.36 o
  -7  16   9      482.98      518.31    120.53 o
  -6  16   9      204.91      170.77     59.31 o
  -5  16   9     1579.96     1416.43    120.53 o
  -4  16   9      235.65      316.75     50.26 o
  -3  16   9      260.47      263.45    122.45 o
  -2  16   9      539.04      647.38     59.76 o
  -1  16   9        7.50       33.24     41.05 o
   0  16   9      514.87      488.52     86.10 o
   1  16   9      593.42      626.66     70.19 o
   2  16   9      357.11      350.24     39.37 o
   3  16   9       52.97       76.26     36.73 o
   4  16   9      637.60      712.07     59.61 o
   5  16   9      144.61       69.51     44.86 o
   6  16   9      161.14      181.11    110.33 o
   7  16   9      124.79       90.06     55.42 o
 -10  17   9       13.88        3.83     53.57 o
  -9  17   9      240.20       45.92     95.66 o
  -8  17   9      335.85      237.24     88.01 o
  -7  17   9      251.03      199.73     40.33 o
  -6  17   9       59.75       34.44     40.59 o
  -5  17   9        7.16       14.69     33.74 o
  -4  17   9      350.98      344.62     48.48 o
  -3  17   9       82.93       41.95     36.45 o
  -2  17   9        1.34       -6.94     36.45 o
  -1  17   9      189.23      114.57     80.36 o
   0  17   9        0.04       11.25     45.05 o
   1  17   9        0.01       52.46     41.35 o
   2  17   9       52.01       73.11     36.02 o
   3  17   9       78.44       64.65     40.10 o
   4  17   9       61.18       62.59     52.63 o
   5  17   9      235.78      207.33     52.93 o
   6  17   9       64.02      -18.77     48.02 o
 -10  18   9       41.19       84.18     65.05 o
  -9  18   9      775.37      635.20    130.10 o
  -8  18   9      146.78       84.18     91.84 o
  -7  18   9      305.15      262.75     45.76 o
  -6  18   9      240.36      198.04     54.24 o
  -5  18   9       61.80       21.19     34.86 o
  -4  18   9        7.18      -16.23     41.71 o
  -3  18   9      477.10      431.35     56.05 o
  -2  18   9      602.14      681.31    172.19 o
  -1  18   9      901.70      839.78     72.90 o
   0  18   9      277.97      371.02     55.42 o
   1  18   9      531.34      570.51     62.06 o
   2  18   9        6.88       56.92     43.04 o
   3  18   9       33.18       37.43     37.51 o
   4  18   9      371.42      389.50     58.44 o
   5  18   9       12.12        1.69     56.50 o
   6  18   9      615.07      684.03     68.26 o
 -10  19   9      447.42      191.32    103.32 o
  -9  19   9        7.61       72.70    103.32 o
  -8  19   9      305.97      172.19     76.53 o
  -7  19   9      631.40      551.86     71.71 o
  -6  19   9      392.40      305.61     59.31 o
  -5  19   9        1.60      -30.07     36.73 o
  -4  19   9      946.76      982.64    112.88 o
  -3  19   9     1566.55     1595.18    149.23 o
  -2  19   9      886.81     1016.84     81.04 o
  -1  19   9      591.59      612.94     68.96 o
   0  19   9     1379.80     1485.66    116.71 o
   1  19   9     2098.64     2502.61    131.21 o
   2  19   9      765.05      775.41     75.38 o
   3  19   9      378.21      315.14     60.11 o
   4  19   9      191.35      195.57     58.71 o
   5  19   9      212.70       79.95     43.83 o
   6  19   9       94.72      199.55     74.09 o
  -9  20   9        4.76       -3.83     68.88 o
  -8  20   9        1.84      -38.26     68.88 o
  -7  20   9      155.74      161.99     52.71 o
  -6  20   9      199.04      258.70     55.42 o
  -5  20   9      446.90      462.70     72.46 o
  -4  20   9       88.73       62.27     58.79 o
  -3  20   9       44.39       28.70     97.58 o
  -2  20   9       54.18       52.95     41.87 o
  -1  20   9      321.83      272.90     66.96 o
   0  20   9        3.83       15.51     50.56 o
   1  20   9        7.36       -5.07     47.42 o
   2  20   9      124.80      124.13     67.48 o
   3  20   9       52.52       40.43     44.03 o
   4  20   9      161.36      198.86     48.15 o
   5  20   9       84.94       90.30     44.68 o
  -9  21   9       69.06      149.23     80.36 o
  -8  21   9      656.20      516.58     99.49 o
  -7  21   9       97.50       61.22     72.70 o
  -6  21   9       46.81      -15.62     44.00 o
  -5  21   9        7.98      -12.46     46.83 o
  -4  21   9       86.60       17.46     95.66 o
  -3  21   9      258.86      223.02     52.30 o
  -2  21   9       20.36       -3.73     50.56 o
  -1  21   9      245.03      236.38     57.88 o
   0  21   9      201.31      150.00     59.31 o
   1  21   9       77.11       42.72     66.25 o
   2  21   9       86.94       89.68     76.53 o
   3  21   9       10.77       20.65     57.00 o
   4  21   9      396.80      281.54     54.81 o
   5  21   9       93.40       56.43     56.81 o
  -9  22   9     1151.32     1258.92    160.71 o
  -8  22   9      300.97      332.91     91.84 o
  -7  22   9      710.05      665.81    114.79 o
  -6  22   9      131.17      180.39     76.53 o
  -5  22   9      410.49      328.97     63.68 o
  -4  22   9      169.89       96.14     63.43 o
  -3  22   9      143.40       14.46     60.83 o
  -2  22   9      217.33      165.42     63.14 o
  -1  22   9      752.09      726.57     80.63 o
   0  22   9     1259.61     1371.39    104.59 o
   1  22   9      583.96      489.91     67.64 o
   2  22   9      164.25      134.11     56.63 o
   3  22   9      214.76      233.42     62.23 o
   4  22   9      553.46      540.82     70.19 o
  -8  23   9      130.33      103.32     80.36 o
  -7  23   9       39.40       53.57    114.79 o
  -6  23   9      240.35      140.60     63.54 o
  -5  23   9       17.56      -28.86     64.26 o
  -4  23   9       60.32       48.76     47.29 o
  -3  23   9       19.19       20.01     47.29 o
  -2  23   9      445.98      463.27    103.32 o
  -1  23   9       39.19       29.34     48.48 o
   0  23   9       30.01      -22.96     55.10 o
   1  23   9      503.36      578.48     79.78 o
   2  23   9      187.39      216.62     79.78 o
   3  23   9      324.36      282.63     87.91 o
   4  23   9        0.19      -48.09     48.09 o
  -7  24   9        9.23      -45.92    114.79 o
  -6  24   9       30.17        4.92     45.92 o
  -5  24   9       77.43       26.37     49.56 o
  -4  24   9        2.76      -21.76     47.29 o
  -3  24   9       62.65       98.38     59.31 o
  -2  24   9       38.79       40.62     52.30 o
  -1  24   9        0.32        0.20     51.20 o
   0  24   9      225.76      251.11     67.07 o
   1  24   9        0.75       74.82     60.16 o
   2  24   9       61.55        4.37     56.05 o
   3  24   9        2.94      -17.22     65.08 o
  -7  25   9      177.49       30.61    126.27 o
  -6  25   9      389.24      330.84     63.43 o
  -5  25   9      122.62       95.57     70.79 o
  -4  25   9       43.35      -47.72     70.75 o
  -3  25   9       38.90       48.79     57.88 o
  -2  25   9      925.49     1019.82    183.67 o
  -1  25   9      686.11      576.56     88.01 o
   0  25   9      356.41      293.88     63.14 o
   1  25   9      581.32      548.95     87.66 o
   2  25   9       97.48      149.23     67.18 o
  -6  26   9       75.40      107.14    133.93 o
  -5  26   9      156.04      146.10     81.70 o
  -4  26   9       26.39       74.07     56.05 o
  -3  26   9      115.37      109.13     67.48 o
  -2  26   9        4.47      -26.79     54.11 o
  -1  26   9      108.64       31.35     82.27 o
   0  26   9      221.14      275.21     87.91 o
   1  26   9      136.88      111.78     63.54 o
  -4  27   9      155.06      107.87     65.05 o
  -3  27   9      148.71      107.29     66.53 o
  -2  27   9       13.59       82.03     86.46 o
  -1  27   9      192.47      236.95     87.16 o
   0  27   9        1.90       69.71     71.47 o
 -13   0  10       20.19      -49.74     80.36 o
 -12   0  10       23.11      126.27     76.53 o
 -11   0  10      350.80      516.58    118.62 o
 -10   0  10     2987.63     3554.82    210.46 o
  -9   0  10       37.14       39.67     59.31 o
  -8   0  10     5681.17     5519.80    206.98 o
  -7   0  10     2130.17     2581.08    106.24 o
  -6   0  10       89.33       67.24     28.70 o
  -5   0  10       69.50      127.67     33.94 o
  -4   0  10      567.01      521.85     36.73 o
  -3   0  10     2280.08     2196.53     91.84 o
  -2   0  10      588.13      528.06     65.05 o
  -1   0  10     1356.59     1504.44     69.84 o
   0   0  10     3869.50     3850.67    149.23 o
   1   0  10     2475.16     2620.30    126.27 o
   2   0  10      927.67      780.49     88.01 o
   3   0  10     2799.42     3276.16    271.68 o
   4   0  10      690.35      669.89    130.10 o
   5   0  10      971.15      917.06     79.51 o
   6   0  10     2104.04     1937.58    206.63 o
   7   0  10      291.33      274.50     61.53 o
   8   0  10      974.22      941.39    114.79 o
 -13   1  10      297.02      309.95    126.27 o
 -12   1  10      474.62      634.41     79.78 o
 -11   1  10      238.77      312.94     65.05 o
 -10   1  10      181.22      257.40     61.22 o
  -9   1  10     1600.03     1568.96     74.56 o
  -8   1  10      272.10      295.51     36.45 o
  -7   1  10     1178.21     1312.15     48.65 o
  -6   1  10      244.57      291.14     26.58 o
  -5   1  10      925.68     1021.15     40.35 o
  -4   1  10      154.37      137.44     19.71 o
  -3   1  10      109.11      147.40     25.69 o
  -2   1  10     4962.18     4854.08    132.22 o
  -1   1  10      932.59     1098.49     34.57 o
   0   1  10      602.37      710.05     46.47 o
   1   1  10     2069.97     2134.93     65.90 o
   2   1  10      463.33      545.78     34.28 o
   3   1  10      286.12      331.22     60.75 o
   4   1  10     1084.58     1132.49     55.16 o
   5   1  10     1062.13     1119.39     58.80 o
   6   1  10      617.22      645.64     49.23 o
   7   1  10      558.02      526.22     65.15 o
   8   1  10       74.14       56.61     37.60 o
 -13   2  10       30.58      107.14     91.84 o
 -12   2  10       18.63       72.70     54.11 o
 -11   2  10        8.71       -8.64     47.29 o
 -10   2  10      840.94      906.86     76.79 o
  -9   2  10        3.19       24.39     24.80 o
  -8   2  10      753.38      747.15     41.22 o
  -7   2  10     1024.83     1025.00     60.90 o
  -6   2  10       17.05        4.21     18.01 o
  -5   2  10       23.50       16.18     17.92 o
  -4   2  10      257.38      282.95     29.83 o
  -3   2  10        1.91      -14.04     16.57 o
  -2   2  10       20.16       18.41     17.67 o
  -1   2  10       83.69      106.69     19.30 o
   0   2  10       99.28       76.31     19.54 o
   1   2  10       10.00       19.52     21.57 o
   2   2  10     1386.90     1314.14     49.74 o
   3   2  10      250.51      266.84     64.88 o
   4   2  10        0.35       35.35     28.22 o
   5   2  10      227.33      242.47     34.94 o
   6   2  10        9.84       29.68     45.02 o
   7   2  10        4.70      -18.65     35.76 o
   8   2  10       11.14       23.68     52.33 o
 -13   3  10      751.97      542.81    137.75 o
 -12   3  10       61.80       16.07     74.37 o
 -11   3  10      951.18     1010.12    225.76 o
 -10   3  10       28.66       47.83     40.59 o
  -9   3  10     2566.41     2652.82    146.67 o
  -8   3  10     1004.92      910.89     60.75 o
  -7   3  10     1324.69     1774.90     57.26 o
  -6   3  10      790.37      727.95     36.35 o
  -5   3  10     2197.18     2180.45     47.93 o
  -4   3  10      241.18      253.87     25.96 o
  -3   3  10        3.82      -10.48     14.58 o
  -2   3  10    18393.65    19206.67    308.62 o
  -1   3  10      759.80      719.23     41.42 o
   0   3  10     2511.34     2544.73    156.51 o
   1   3  10      719.97      718.19     38.94 o
   2   3  10     2271.22     2572.89     78.41 o
   3   3  10       41.93       38.17     29.90 o
   4   3  10     1766.45     1784.31     68.10 o
   5   3  10      799.75      865.76     97.48 o
   6   3  10      599.40      776.71     73.44 o
   7   3  10      315.87      253.33     45.36 o
   8   3  10      596.73      585.21     67.73 o
 -12   4  10       13.73       22.96     51.41 o
 -11   4  10        0.98      -41.87     41.87 o
 -10   4  10     2342.68     3106.63    353.95 o
  -9   4  10       31.27       17.16     28.84 o
  -8   4  10     2637.88     2573.86     91.68 o
  -7   4  10      362.54      383.75     31.99 o
  -6   4  10     2799.75     2987.95     84.15 o
  -5   4  10     1831.64     1835.81     51.56 o
  -4   4  10      936.50      959.98     33.35 o
  -3   4  10      600.85      562.47     27.89 o
  -2   4  10     4782.90     4848.06    111.74 o
  -1   4  10     2013.34     2211.16     86.81 o
   0   4  10      151.87      170.90     29.83 o
   1   4  10     6317.63     6774.64    171.82 o
   2   4  10       69.96      101.34     25.94 o
   3   4  10       61.89       77.00     26.14 o
   4   4  10       42.64       39.74     27.04 o
   5   4  10      878.99      845.30     56.89 o
   6   4  10     1407.59     1464.49    105.49 o
   7   4  10       54.71      114.25     49.95 o
   8   4  10      282.79      330.93     58.52 o
 -12   5  10      278.86      176.02    114.79 o
 -11   5  10        0.31      -38.26     53.57 o
 -10   5  10      181.82      275.51     54.24 o
  -9   5  10       60.55       51.12     32.91 o
  -8   5  10       72.08       75.03     25.58 o
  -7   5  10       15.49        7.25     41.39 o
  -6   5  10       45.08       90.72     29.40 o
  -5   5  10      502.21      451.55     25.74 o
  -4   5  10       57.95       67.13     17.19 o
  -3   5  10      310.57      315.96     18.97 o
  -2   5  10      299.45      329.49     18.01 o
  -1   5  10     1194.33     1082.51     41.29 o
   0   5  10      219.87      234.34     38.10 o
   1   5  10      690.71      809.27     40.63 o
   2   5  10      729.40      718.31     52.47 o
   3   5  10        3.07       21.09     22.90 o
   4   5  10        1.08      -14.20     30.14 o
   5   5  10        0.11      -11.93     31.87 o
   6   5  10       18.39       36.43     30.20 o
   7   5  10       16.16       26.84     36.49 o
   8   5  10      145.82      130.75     63.54 o
 -12   6  10       10.62       95.66     80.36 o
 -11   6  10       36.98       49.74    103.32 o
 -10   6  10     1052.89     1377.54    137.75 o
  -9   6  10        5.67      -14.49     36.35 o
  -8   6  10      979.76      925.92     50.84 o
  -7   6  10      311.36      236.04     30.41 o
  -6   6  10     1286.57     1380.83     57.35 o
  -5   6  10     1025.17      910.05     38.85 o
  -4   6  10        3.54       17.50     19.84 o
  -3   6  10     2909.10     2853.08     69.44 o
  -2   6  10      265.94      276.98     21.14 o
  -1   6  10       22.45       21.31     16.66 o
   0   6  10      824.87      921.83     94.62 o
   1   6  10     4594.06     4459.60    234.91 o
   2   6  10      334.94      356.94     31.93 o
   3   6  10      563.48      544.66     37.59 o
   4   6  10      717.92      631.41     52.47 o
   5   6  10       66.13       89.79     35.30 o
   6   6  10     1219.92     1202.13     75.26 o
   7   6  10       73.75       62.88     44.02 o
   8   6  10      206.71      264.52     80.65 o
 -12   7  10       55.59        7.65     80.36 o
 -11   7  10      670.09      700.25    103.32 o
 -10   7  10        4.34       38.26     61.22 o
  -9   7  10     3122.93     3086.36    130.52 o
  -8   7  10      793.64      732.08     46.97 o
  -7   7  10     1945.27     2270.59     84.55 o
  -6   7  10      982.52      986.17     53.46 o
  -5   7  10     2089.26     2062.86     68.12 o
  -4   7  10       10.11       -0.59     20.27 o
  -3   7  10      340.08      340.23     20.38 o
  -2   7  10    13772.23    14024.24    277.42 o
  -1   7  10      106.16       78.13     25.70 o
   0   7  10     1322.25     1401.11     90.34 o
   1   7  10     1088.29     1132.00     60.58 o
   2   7  10     3098.19     3516.02     99.32 o
   3   7  10      223.28      279.74     33.25 o
   4   7  10     1950.06     1783.20     74.05 o
   5   7  10     1472.23     1421.08     69.21 o
   6   7  10      826.56      801.89     60.90 o
   7   7  10      113.20       90.63     38.15 o
   8   7  10        5.09       29.27     41.09 o
 -12   8  10      158.81       57.40     76.53 o
 -10   8  10       65.31       88.01     91.84 o
  -9   8  10       32.36       83.14     39.87 o
  -8   8  10      306.80      325.76     35.21 o
  -7   8  10        0.44       22.64     26.33 o
  -6   8  10       43.09       38.45     44.00 o
  -5   8  10      110.67      140.79     37.59 o
  -4   8  10      597.74      415.46     42.53 o
  -3   8  10       24.58       -5.04     19.25 o
  -2   8  10      287.14      270.61     20.51 o
  -1   8  10      396.23      373.89     24.85 o
   0   8  10        0.06        0.93     21.35 o
   1   8  10      486.37      471.22     47.93 o
   2   8  10       11.33       22.58     27.77 o
   3   8  10      101.47      145.77     31.75 o
   4   8  10      107.33      112.91     34.35 o
   5   8  10       99.37       98.56     36.40 o
   6   8  10      231.37      224.67     48.60 o
   7   8  10       81.42       56.95     47.04 o
 -10   9  10        4.66        3.83     61.22 o
  -9   9  10     1282.70     1307.46     81.04 o
  -8   9  10       23.96       24.03     27.31 o
  -7   9  10      939.57     1056.45    107.14 o
  -6   9  10      266.33      268.73     45.92 o
  -5   9  10      409.75      409.76     46.00 o
  -4   9  10       37.45       16.80     20.51 o
  -3   9  10        7.24        7.14     12.71 o
  -2   9  10     2320.21     2298.75     60.62 o
  -1   9  10      616.01      611.64     47.50 o
   0   9  10      321.50      348.20     34.79 o
   1   9  10        0.40      -28.45     28.45 o
   2   9  10     1107.20     1250.23     80.93 o
   3   9  10      432.35      509.20     48.20 o
   4   9  10      252.16      254.45     32.82 o
   5   9  10     1413.45     1554.26     82.85 o
   6   9  10       82.18       55.56     32.73 o
   7   9  10       29.20        4.24     34.32 o
 -11  10  10       84.01      130.10     76.53 o
 -10  10  10     1912.80     1826.22    162.63 o
  -9  10  10      459.65      427.55    126.27 o
  -8  10  10     1087.74     1094.95     72.46 o
  -7  10  10      475.90      505.62     68.88 o
  -6  10  10     1836.64     1861.71    143.49 o
  -5  10  10     2877.96     2809.93    113.54 o
  -4  10  10      820.83      962.24     62.65 o
  -3  10  10     5616.39     5813.37    249.93 o
  -2  10  10      576.43      563.17     30.99 o
  -1  10  10      411.55      468.20     35.95 o
   0  10  10       36.05        3.90     23.72 o
   1  10  10     5236.79     5834.87    162.01 o
   2  10  10        4.50       -3.83     31.80 o
   3  10  10      792.46      817.98     52.76 o
   4  10  10      128.09      143.22     37.68 o
   5  10  10      958.58      894.06     61.15 o
   6  10  10      679.05      718.82     55.24 o
   7  10  10      857.00      747.12     67.38 o
 -12  11  10       11.94        7.65    110.97 o
 -11  11  10      959.89      910.71    130.10 o
 -10  11  10       24.46      -18.31     43.74 o
  -9  11  10      105.13       91.62     59.31 o
  -8  11  10      194.94      189.30     39.16 o
  -7  11  10     1773.03     1761.34     89.17 o
  -6  11  10      905.39      847.14     67.00 o
  -5  11  10     1963.97     2023.43     93.08 o
  -4  11  10       53.37       59.90     21.06 o
  -3  11  10      758.30      676.26     43.95 o
  -2  11  10      921.75      951.38     46.30 o
  -1  11  10      163.81      160.85     31.14 o
   0  11  10      794.57      786.34     48.50 o
   1  11  10        1.62        1.08     32.59 o
   2  11  10     1221.05     1364.04    103.32 o
   3  11  10       48.11       33.76     45.76 o
   4  11  10      214.45      191.50     40.63 o
   5  11  10      656.19      588.13     54.75 o
   6  11  10       22.75       93.48     48.96 o
   7  11  10        4.03       35.70     45.72 o
 -11  12  10       45.75      -22.96     72.70 o
 -10  12  10       17.35       22.96     44.49 o
  -9  12  10       44.44       10.42     39.16 o
  -8  12  10       31.50       15.55     40.33 o
  -7  12  10      260.59      266.96     57.40 o
  -6  12  10       76.04        9.18     33.74 o
  -5  12  10      320.58      302.79     45.76 o
  -4  12  10     1077.63     1139.70     50.65 o
  -3  12  10      106.50      111.94     23.89 o
  -2  12  10      189.76      170.81     43.87 o
  -1  12  10       54.07       63.75     33.97 o
   0  12  10      261.37      257.73     33.83 o
   1  12  10       39.60        9.95     27.99 o
   2  12  10        7.66       -2.48     45.76 o
   3  12  10      207.70      105.41     35.26 o
   4  12  10       54.72       70.63     39.27 o
   5  12  10       11.73       -0.85     39.77 o
   6  12  10      260.28      300.06     49.67 o
   7  12  10      329.45      265.79     82.27 o
 -11  13  10      336.24      397.96     95.66 o
 -10  13  10      133.12       44.72     46.83 o
  -9  13  10     2019.33     1874.98    172.19 o
  -8  13  10      390.19      168.37     61.22 o
  -7  13  10     1759.08     1870.27    105.11 o
  -6  13  10      874.54      911.02     63.20 o
  -5  13  10     1205.98     1142.04     77.08 o
  -4  13  10       16.50       -6.01     33.45 o
  -3  13  10       13.17       13.49     23.12 o
  -2  13  10     4019.21     4466.46    134.50 o
  -1  13  10      847.04      782.78     48.97 o
   0  13  10     1270.65     1385.97     77.08 o
   1  13  10      188.84      208.43     39.92 o
   2  13  10     3765.41     4245.34    175.36 o
   3  13  10      474.27      565.85     64.15 o
   4  13  10      190.83      241.96     52.30 o
   5  13  10      278.20      313.83     48.73 o
   6  13  10      646.06      596.96     60.90 o
   7  13  10       11.75      145.78     68.01 o
 -11  14  10        1.11       42.09     76.53 o
 -10  14  10     1230.02     1173.20    156.89 o
  -9  14  10      294.77      275.51     88.01 o
  -8  14  10      163.29      225.76     88.01 o
  -7  14  10      368.14      348.59     50.94 o
  -6  14  10     2073.78     2186.76    191.32 o
  -5  14  10      835.46      696.92     67.48 o
  -4  14  10      197.84      237.75     45.05 o
  -3  14  10     2998.68     3188.44    137.91 o
  -2  14  10        2.95      -16.40     27.25 o
  -1  14  10      270.24      335.28     44.54 o
   0  14  10      536.58      568.66     51.20 o
   1  14  10     5269.19     5608.32    178.89 o
   2  14  10      168.92      154.33     44.25 o
   3  14  10      421.08      411.18     52.93 o
   4  14  10      168.42      107.44     52.30 o
   5  14  10       30.87       -4.45     36.78 o
   6  14  10      855.72      756.08     68.09 o
 -11  15  10        1.93       68.88     88.01 o
 -10  15  10      193.59      195.15     68.88 o
  -9  15  10        7.31       49.74     84.18 o
  -8  15  10       20.20       61.22     80.36 o
  -7  15  10      364.09      366.17     86.10 o
  -6  15  10      195.03      145.41     38.21 o
  -5  15  10       68.06       21.68     40.32 o
  -4  15  10       51.93       17.60     40.32 o
  -3  15  10       25.97       24.87     35.17 o
  -2  15  10      157.82      188.68     43.04 o
  -1  15  10       69.56      102.81     44.98 o
   0  15  10        0.89      -17.99     34.00 o
   1  15  10       94.40       43.98     37.49 o
   2  15  10      320.50      240.11     45.89 o
   3  15  10       11.87      -12.16     42.01 o
   4  15  10      205.19       91.44     55.83 o
   5  15  10       78.91       75.36     59.25 o
   6  15  10       16.59        6.75     69.24 o
 -10  16  10      352.35      286.99     80.36 o
  -9  16  10        0.08      -22.96     84.18 o
  -8  16  10      523.99      279.33     76.53 o
  -7  16  10      187.98       80.99     46.71 o
  -6  16  10      359.54      354.48     53.79 o
  -5  16  10      718.15      709.78     66.25 o
  -4  16  10       36.67       35.20     53.91 o
  -3  16  10      959.03     1036.89     86.10 o
  -2  16  10      186.56      157.08     47.83 o
  -1  16  10      194.63      130.70     43.04 o
   0  16  10      135.14      139.00     30.09 o
   1  16  10      857.74     1024.54     63.38 o
   2  16  10       24.20      -11.48     32.99 o
   3  16  10      101.37       97.38     40.41 o
   4  16  10       84.08       67.78     42.71 o
   5  16  10      184.21      193.03     57.10 o
   6  16  10      349.59      273.32     57.98 o
  -8  17  10      262.88      275.51     76.53 o
  -7  17  10     1061.88     1135.22     78.33 o
  -6  17  10      595.75      636.86     66.25 o
  -5  17  10     2208.12     2048.30    113.26 o
  -4  17  10       24.13       20.94    135.84 o
  -3  17  10       10.68      -13.99     42.83 o
  -2  17  10     2766.55     3068.23    136.62 o
  -1  17  10      534.64      610.23     68.64 o
   0  17  10      500.27      507.89     58.79 o
   1  17  10       78.97       43.89     32.03 o
   2  17  10     1562.76     1649.97    127.89 o
   3  17  10      109.29       39.77     39.44 o
   4  17  10      604.59      706.40     68.28 o
   5  17  10     1102.17     1258.47    164.94 o
 -10  18  10      404.35      409.44    118.62 o
  -9  18  10       49.46       57.40     80.36 o
  -8  18  10      357.55      264.03    103.32 o
  -7  18  10       41.47       10.80     76.53 o
  -6  18  10      533.74      508.51     68.01 o
  -5  18  10      137.58      141.89     66.96 o
  -4  18  10      502.46      413.90     63.20 o
  -3  18  10      190.82      120.68     52.30 o
  -2  18  10        8.19       30.61     56.82 o
  -1  18  10      214.00      206.82     65.05 o
   0  18  10       84.05      184.67     53.79 o
   1  18  10     1898.16     2105.17     94.84 o
   2  18  10       69.65       14.88     81.07 o
   3  18  10      153.12       72.64     46.10 o
   4  18  10      157.54      176.47     63.03 o
   5  18  10       11.94       11.86     61.54 o
  -9  19  10      948.47      577.80    118.62 o
  -8  19  10      165.78      198.98    110.97 o
  -7  19  10       70.48      119.16     55.90 o
  -6  19  10       57.74      113.09     47.81 o
  -5  19  10        1.00       35.00     55.02 o
  -4  19  10       25.56       -3.35     43.04 o
  -3  19  10       27.78      -74.23    105.23 o
  -2  19  10     1236.44     1163.06     85.20 o
  -1  19  10        1.96      -19.34     51.66 o
   0  19  10       96.90       66.60     53.79 o
   1  19  10      358.58      324.46     44.07 o
   2  19  10      208.24      212.69     50.07 o
   3  19  10        1.91       44.60     49.00 o
   4  19  10       42.70      -73.70     76.00 o
   5  19  10      164.16      102.63     47.45 o
  -9  20  10       14.13      -30.61     68.88 o
  -8  20  10      609.09      646.68    126.27 o
  -6  20  10      414.74      428.33     61.53 o
  -5  20  10      466.47      472.19    168.37 o
  -4  20  10       52.55       33.16     43.13 o
  -3  20  10      868.39      917.89     78.47 o
  -2  20  10       66.77       42.09     43.29 o
  -1  20  10      713.44      789.95     80.63 o
   0  20  10      995.51     1069.03     84.94 o
   1  20  10     2183.82     2152.54    153.06 o
   2  20  10       49.25       67.37     44.68 o
   3  20  10      455.53      561.31     65.61 o
   4  20  10       90.10       72.82     47.74 o
  -8  21  10      138.36       95.66     76.53 o
  -7  21  10      445.63      447.70     99.49 o
  -6  21  10       66.67       34.08     93.75 o
  -5  21  10      709.90      748.13     76.79 o
  -4  21  10       14.59       66.47     61.22 o
  -3  21  10       46.15        4.16     84.18 o
  -2  21  10      409.67      400.95     64.26 o
  -1  21  10      788.80      921.95    183.67 o
   0  21  10      126.26       89.85     72.90 o
   1  21  10       20.55       -2.62     46.83 o
   2  21  10      413.09      382.28     61.24 o
   3  21  10       15.59       11.75     42.55 o
   4  21  10        3.79      -16.98     75.37 o
  -8  22  10      155.63       -3.83     88.01 o
  -7  22  10       91.56       99.49     80.36 o
  -6  22  10       29.02      -49.74     80.36 o
  -5  22  10      115.38      159.77     69.84 o
  -4  22  10       12.86       13.35     54.45 o
  -3  22  10      133.17      181.85     56.63 o
  -2  22  10       33.07       65.05     52.30 o
  -1  22  10       24.35       15.31     54.11 o
   0  22  10       43.38       19.13     51.41 o
   1  22  10       51.97       77.88     65.83 o
   2  22  10       14.99       13.47     45.87 o
   3  22  10       18.84      -21.08     59.08 o
  -7  23  10      540.60      516.58    145.41 o
  -6  23  10      323.63      380.46     72.46 o
  -5  23  10      705.85      715.96     82.65 o
  -4  23  10      208.61      345.42    103.32 o
  -3  23  10       34.18       19.65     70.19 o
  -2  23  10     2147.81     2263.74    146.11 o
  -1  23  10       80.57       14.49     75.18 o
   0  23  10      351.52      448.75     87.91 o
   1  23  10      286.93      316.44     74.46 o
   2  23  10      996.31     1127.54    114.79 o
   3  23  10       68.60      129.11     58.21 o
  -6  24  10      507.95      392.73    135.84 o
  -5  24  10       57.51       27.22     57.88 o
  -4  24  10      250.28      234.90     67.79 o
  -3  24  10       99.56      108.24     56.63 o
  -2  24  10      188.16      212.62     70.75 o
  -1  24  10      437.39      558.65     78.33 o
   0  24  10      504.87      335.38     68.96 o
   1  24  10     1633.47     1723.29    149.23 o
   2  24  10        0.86      -38.62     58.13 o
  -5  25  10      124.33       93.28     65.45 o
  -4  25  10       12.58      -58.01    122.45 o
  -3  25  10       73.42       73.09     79.96 o
  -2  25  10       47.18       84.18    103.32 o
  -1  25  10        7.15      -39.84     65.83 o
   0  25  10        1.33       86.99     60.83 o
   1  25  10      474.02      461.71    170.28 o
  -4  26  10       49.12       44.62     69.84 o
  -3  26  10       56.02       42.68     69.73 o
  -2  26  10        6.16       31.30     74.62 o
  -1  26  10       41.72       58.25     71.71 o
 -12   1  11      203.21      184.17     76.53 o
 -11   1  11       13.26       37.63     53.79 o
 -10   1  11     1276.03     1599.00    187.50 o
  -9   1  11      680.11      690.77     46.95 o
  -8   1  11     2034.92     1879.30     96.65 o
  -7   1  11      460.68      576.06     44.79 o
  -6   1  11       12.00       47.98     21.69 o
  -5   1  11     4052.24     4649.59    149.12 o
  -4   1  11      603.18      620.82     39.06 o
  -3   1  11     1290.66     1553.45     57.11 o
  -2   1  11       41.62       50.91     31.03 o
  -1   1  11      520.22      518.09     53.46 o
   0   1  11      383.40      291.25     33.14 o
   1   1  11      216.15      236.29     31.21 o
   2   1  11      233.76      263.23     30.61 o
   3   1  11      298.11      321.29     31.99 o
   4   1  11      189.16      171.28     32.88 o
   5   1  11       17.80       12.44     30.61 o
   6   1  11      691.15      754.66     57.72 o
   7   1  11        3.69       35.61     41.48 o
 -12   2  11        0.18        1.91     54.11 o
 -11   2  11      286.99      208.02    110.97 o
 -10   2  11      384.70      378.39     55.90 o
  -9   2  11      953.73      994.16     48.84 o
  -8   2  11     2066.93     2211.02     75.04 o
  -7   2  11        8.03       28.36     19.95 o
  -6   2  11      636.06      744.90     35.71 o
  -5   2  11      387.93      380.29     29.85 o
  -4   2  11      141.02       57.87     28.97 o
  -3   2  11      207.05      144.29     20.11 o
  -2   2  11     9179.64     9636.25    244.67 o
  -1   2  11      578.12      506.54     40.32 o
   0   2  11       74.43       89.15     37.56 o
   1   2  11     1194.20     1251.14     79.50 o
   2   2  11        8.43      -24.17     26.07 o
   3   2  11       48.10       39.64     29.43 o
   4   2  11      933.78     1033.77     57.81 o
   5   2  11      370.69      336.69     44.95 o
   6   2  11       39.63       68.60     42.53 o
   7   2  11      448.84      318.83     46.94 o
 -12   3  11        2.35       20.73     88.01 o
 -11   3  11        0.17      -20.63     53.08 o
 -10   3  11       64.81       62.70     86.10 o
  -9   3  11       24.59       -0.36     25.58 o
  -8   3  11      125.41      141.50     25.34 o
  -7   3  11       34.44       32.64     23.17 o
  -6   3  11       68.90       98.14     32.42 o
  -5   3  11      405.26      398.58     33.68 o
  -4   3  11      170.97      163.14     34.85 o
  -3   3  11        6.87        0.47     15.51 o
  -2   3  11      678.56      750.01     57.01 o
  -1   3  11      827.59      758.92     43.34 o
   0   3  11      326.07      374.88     31.52 o
   1   3  11      706.50      702.86     56.34 o
   2   3  11        0.75       15.98     24.73 o
   3   3  11      158.15      189.63     34.80 o
   4   3  11      100.35      127.08     38.04 o
   5   3  11        5.36       38.73     37.10 o
   6   3  11      350.21      378.35     44.65 o
   7   3  11      130.57      136.12     44.99 o
 -12   4  11        2.72      -18.85     55.42 o
 -11   4  11      260.22      314.89     73.06 o
 -10   4  11      192.21      139.94     57.40 o
  -9   4  11      497.63      529.83     47.32 o
  -8   4  11      308.67      365.86     50.38 o
  -7   4  11      542.52      543.88     41.51 o
  -6   4  11     1121.22     1077.47     53.73 o
  -5   4  11       53.91       75.05     23.49 o
  -4   4  11      762.17      788.63     41.57 o
  -3   4  11      267.76      273.82     29.82 o
  -2   4  11     1254.68     1374.07     53.22 o
  -1   4  11       73.96      102.06     25.77 o
   0   4  11      821.06      826.16     73.14 o
   1   4  11     1997.81     2135.15     73.46 o
   2   4  11      389.53      329.50     36.81 o
   3   4  11       39.30       75.71     33.32 o
   4   4  11       49.92       59.86     36.83 o
   5   4  11       74.16       63.61     34.54 o
   6   4  11      105.21      104.78     40.87 o
   7   4  11        5.39      -24.56     40.89 o
 -12   5  11       27.34       30.61    107.14 o
 -11   5  11      327.36      325.25     84.18 o
 -10   5  11      715.65      696.42    110.97 o
  -9   5  11      506.15      387.12     51.20 o
  -8   5  11     2099.71     2365.47    127.33 o
  -7   5  11      142.99      216.18     29.99 o
  -6   5  11        4.38        9.13     21.83 o
  -5   5  11     1876.66     1779.38     72.64 o
  -4   5  11      957.73      964.15     49.11 o
  -3   5  11     1772.19     2117.14     76.92 o
  -2   5  11      409.62      414.06     24.95 o
  -1   5  11      791.14      896.23     32.22 o
   0   5  11      183.41      248.45     31.50 o
   1   5  11     2211.90     2261.62    108.25 o
   2   5  11      710.05      811.90     47.40 o
   3   5  11     1920.80     1921.08     76.00 o
   4   5  11      714.70      644.68     47.13 o
   5   5  11      393.68      312.44     49.98 o
   6   5  11     1733.58     1631.30     88.63 o
   7   5  11        1.61       13.26     48.07 o
 -12   6  11      141.49       76.53     88.01 o
 -11   6  11      326.13      317.60    114.79 o
 -10   6  11      308.86      283.16     80.36 o
  -9   6  11      525.87      424.88     48.70 o
  -8   6  11      630.81      604.94     47.10 o
  -7   6  11       94.95      113.24     28.55 o
  -6   6  11      119.04      198.09     31.62 o
  -5   6  11      627.94      597.23     72.98 o
  -4   6  11        9.43        5.91     21.87 o
  -3   6  11       19.26       17.93     12.29 o
  -2   6  11     1305.23     1620.22     50.70 o
  -1   6  11      375.36      343.59     23.75 o
   0   6  11      213.21      156.14     30.77 o
   1   6  11      486.88      448.74     41.66 o
   2   6  11      314.53      379.57     39.56 o
   3   6  11      474.70      499.91     41.25 o
   4   6  11      112.37      100.26     32.79 o
   5   6  11      408.53      423.32     42.74 o
   6   6  11        6.83      -10.56     36.67 o
   7   6  11       82.07       26.44     44.44 o
 -12   7  11       50.29      -26.79     68.88 o
 -11   7  11       25.95      -34.44     68.88 o
 -10   7  11       21.99       49.74     61.22 o
  -9   7  11       13.62       46.02     74.62 o
  -8   7  11      223.17      143.95     34.86 o
  -7   7  11       95.80       62.08     28.37 o
  -6   7  11      497.02      569.66     42.55 o
  -5   7  11       34.65       19.46     24.84 o
  -4   7  11      120.15      110.08     26.02 o
  -3   7  11       34.59       31.43     17.85 o
  -2   7  11      595.90      570.65     37.57 o
  -1   7  11       23.96        8.37     24.76 o
   0   7  11       18.74       -4.42     23.72 o
   1   7  11       78.65       78.12     33.90 o
   2   7  11        1.90      -25.47     30.98 o
   3   7  11       15.50        0.64     38.66 o
   4   7  11       24.93        5.25     31.87 o
   5   7  11       17.29       23.54     31.35 o
   6   7  11       83.43       92.54     47.01 o
   7   7  11       47.05       81.54     37.03 o
 -12   8  11       32.16       80.36     88.01 o
 -11   8  11        8.84       26.79     72.70 o
 -10   8  11      494.50      531.88     91.84 o
  -9   8  11      277.86      308.01     49.56 o
  -8   8  11      925.47     1028.39     58.91 o
  -7   8  11       61.94      107.08     33.00 o
  -6   8  11     1549.82     1654.74     94.24 o
  -5   8  11      602.71      634.69     80.36 o
  -4   8  11      541.80      595.02     63.14 o
  -3   8  11      317.36      262.24     42.87 o
  -2   8  11     4237.91     4660.35    168.73 o
  -1   8  11      115.74       84.39     39.73 o
   0   8  11      505.81      556.44     40.76 o
   1   8  11      392.51      384.08     40.20 o
   2   8  11      646.50      617.22     71.52 o
   3   8  11      547.52      617.20     53.55 o
   4   8  11       55.12       76.53     34.20 o
   5   8  11      212.21      233.50     45.76 o
   6   8  11        4.01      -40.16     40.16 o
   7   8  11      140.55      170.26     61.85 o
 -12   9  11      367.74      145.41    122.45 o
 -11   9  11      174.77      290.81    110.97 o
 -10   9  11      547.27      681.12    114.79 o
  -9   9  11      557.09      554.17     76.53 o
  -8   9  11      411.16      302.40     38.50 o
  -7   9  11      160.10       98.09     34.48 o
  -6   9  11      704.13      756.28     82.27 o
  -5   9  11     5203.03     5702.73    394.13 o
  -4   9  11       56.05       41.30     37.51 o
  -3   9  11      707.83      824.20     60.98 o
  -2   9  11      104.15      108.83     41.89 o
  -1   9  11     1656.26     1865.73     80.13 o
   0   9  11       47.83       42.90     34.08 o
   1   9  11      637.37      722.84     64.29 o
   2   9  11      223.76      267.98     39.64 o
   3   9  11       58.97       98.07     36.36 o
   4   9  11      316.15      281.56     41.20 o
   5   9  11       13.29      -31.69     31.69 o
   6   9  11      394.38      346.18     56.73 o
 -11  10  11       56.22      149.23    103.32 o
 -10  10  11        5.18       61.22     61.22 o
  -9  10  11       19.68       11.89     37.59 o
  -8  10  11      201.99      256.05     39.27 o
  -7  10  11        1.97       22.96     30.80 o
  -6  10  11      252.94      205.01     37.59 o
  -5  10  11        8.35       11.48     65.05 o
  -4  10  11      293.64      216.74     45.92 o
  -3  10  11       68.76       35.44     22.17 o
  -2  10  11      141.97      174.40     32.99 o
  -1  10  11       25.42       33.75     27.76 o
   0  10  11       41.22       45.92     29.40 o
   1  10  11        0.23        7.39     33.86 o
   2  10  11      149.79      163.15     37.43 o
   3  10  11        0.19       -5.64     51.20 o
   4  10  11        4.32      -16.90     70.79 o
   5  10  11        0.40       17.31     35.45 o
   6  10  11       19.69       30.01     41.69 o
 -11  11  11      199.95       88.01     76.53 o
 -10  11  11      757.92      788.26    107.14 o
  -9  11  11       90.30       51.80     48.67 o
  -8  11  11     1151.09     1206.56     65.10 o
  -7  11  11      112.08       86.10     33.94 o
  -6  11  11      378.27      445.38     88.01 o
  -5  11  11      547.40      442.52     82.27 o
  -4  11  11       53.75      116.71     48.48 o
  -3  11  11        7.57      -30.34     35.34 o
  -2  11  11      302.53      393.14     33.82 o
  -1  11  11      253.98      269.42     34.27 o
   0  11  11      165.75      179.34     33.67 o
   1  11  11      333.57      305.69     45.20 o
   2  11  11      452.90      324.56     48.70 o
   3  11  11      173.58      144.79     61.22 o
   4  11  11        8.85       51.66     43.29 o
   5  11  11      261.32      221.64     54.58 o
   6  11  11       48.19       94.79     47.00 o
 -11  12  11       10.25       15.31     76.53 o
 -10  12  11      517.45      422.33     62.23 o
  -9  12  11      126.30      113.52     59.76 o
  -8  12  11      377.48      326.23     49.51 o
  -7  12  11      781.13      695.56     63.20 o
  -6  12  11     2283.39     2530.81    204.72 o
  -5  12  11      381.16      366.65     48.48 o
  -4  12  11      142.95       91.84     44.57 o
  -3  12  11      449.92      523.32     64.77 o
  -2  12  11     1474.73     1603.52    138.95 o
  -1  12  11       27.29       12.42     40.81 o
   0  12  11       61.73      134.94     33.68 o
   1  12  11     1137.21     1146.94     63.15 o
   2  12  11      296.36      401.02     57.75 o
   3  12  11      612.46      599.86    109.82 o
   4  12  11       83.07       93.32     38.21 o
   5  12  11      644.55      639.20     69.25 o
   6  12  11        9.76      -34.36     39.67 o
 -11  13  11       22.86       80.36     84.18 o
 -10  13  11      451.42      520.40    130.10 o
  -9  13  11      156.01      114.25     68.88 o
  -8  13  11      464.09      512.75     84.18 o
  -7  13  11      115.16       86.82     37.51 o
  -6  13  11       24.29       26.04     41.35 o
  -5  13  11       11.78       -7.65     39.37 o
  -4  13  11      644.92      646.34    114.79 o
  -3  13  11       11.63      -11.72     74.62 o
  -2  13  11      134.83      107.14     31.24 o
  -1  13  11       81.68       89.16     29.78 o
   0  13  11       19.09       50.33     34.86 o
   1  13  11     1588.88     1705.28     78.65 o
   2  13  11      237.72      271.92     84.18 o
   3  13  11      141.78      133.66     42.01 o
   4  13  11      184.51      124.42     44.09 o
   5  13  11      117.39      153.49     59.57 o
   6  13  11        4.57      -18.01     42.99 o
 -10  14  11      105.45      107.14    110.97 o
  -9  14  11      543.97      482.14     88.01 o
  -8  14  11      446.57      440.05     88.01 o
  -7  14  11        4.44      -46.29     47.83 o
  -6  14  11      506.66      455.39     53.31 o
  -5  14  11        1.01       14.03     39.51 o
  -4  14  11        1.65      -27.13     59.31 o
  -3  14  11       50.39       97.19     45.92 o
  -2  14  11      533.28      627.02     46.01 o
  -1  14  11       26.54       41.86     37.03 o
   0  14  11        6.08      -16.02     44.03 o
   1  14  11        9.56       18.80     29.80 o
   2  14  11       95.73       96.31     53.06 o
   3  14  11       81.12        7.75     34.04 o
   4  14  11      194.44      172.18     52.86 o
   5  14  11        3.43      -57.20     57.20 o
 -10  15  11      320.74      217.17     77.08 o
  -9  15  11      751.76      443.87     91.84 o
  -8  15  11       49.63      172.19     88.01 o
  -7  15  11       58.35       44.78     34.69 o
  -6  15  11        2.83       58.93     38.21 o
  -5  15  11     1240.42     1190.67     81.04 o
  -4  15  11      245.67      229.59     60.47 o
  -3  15  11      600.86      590.87     58.13 o
  -2  15  11      530.55      520.40     64.26 o
  -1  15  11      351.76      337.55     40.92 o
   0  15  11       80.79      124.94     34.56 o
   1  15  11      761.79      710.71     57.35 o
   2  15  11      559.43      612.14     62.36 o
   3  15  11      184.62      256.68     48.16 o
   4  15  11      214.84      233.51     79.39 o
   5  15  11      162.17      192.59     57.80 o
 -10  16  11       35.61       89.96     62.51 o
  -9  16  11      153.40      221.94    103.32 o
  -8  16  11       31.13       57.40     68.88 o
  -7  16  11     1914.09     2014.48    125.62 o
  -6  16  11     1539.09     1540.13    102.71 o
  -5  16  11      685.06      727.42     73.49 o
  -4  16  11      110.25      122.45     45.92 o
  -3  16  11      257.61      277.15     57.31 o
  -2  16  11      924.75     1084.98    151.15 o
  -1  16  11      487.46      464.85     46.66 o
   0  16  11     1356.42     1552.73     86.21 o
   1  16  11       25.05       23.89     45.32 o
   2  16  11      688.65      699.24     69.69 o
   3  16  11        3.22      -51.38     60.95 o
   4  16  11      251.37      265.97     57.34 o
   5  16  11       75.90       54.89     68.86 o
  -9  17  11       33.69      -38.26     99.49 o
  -8  17  11       26.18       80.36     72.70 o
  -7  17  11       80.68       -2.41     84.18 o
  -6  17  11       86.95       32.74     47.81 o
  -5  17  11       44.00       38.26     52.71 o
  -4  17  11       50.39       95.66     52.30 o
  -3  17  11        1.71        0.21     48.70 o
  -2  17  11       18.17       17.17     58.13 o
  -1  17  11        7.22        5.25     29.78 o
   0  17  11       36.67      -11.92     35.21 o
   1  17  11      124.95      117.28     48.97 o
   2  17  11       74.68       53.85     37.51 o
   3  17  11       67.59       44.43     43.00 o
   4  17  11        4.91      -21.53     44.31 o
  -9  18  11      234.28      172.19    107.14 o
  -8  18  11      657.38      700.25    130.10 o
  -7  18  11        5.19      -47.01     55.10 o
  -6  18  11      976.93     1010.42     88.80 o
  -5  18  11       33.95       73.04     60.66 o
  -4  18  11        6.02       24.52     59.34 o
  -3  18  11      208.91      306.12     69.73 o
  -2  18  11     1443.60     1463.58    145.41 o
  -1  18  11       42.91       48.99     38.97 o
   0  18  11        7.18       19.02     44.96 o
   1  18  11      529.87      458.60     53.37 o
   2  18  11       26.53        5.17     37.04 o
   3  18  11      439.61      439.37     55.14 o
   4  18  11       11.04       22.84     43.18 o
  -9  19  11      387.85      371.17     95.66 o
  -8  19  11      283.81      145.41    114.79 o
  -7  19  11        4.69      -76.53     95.66 o
  -6  19  11      266.02      308.90     64.77 o
  -5  19  11     1275.66     1332.31    135.84 o
  -4  19  11      288.25      236.56     65.05 o
  -3  19  11       40.25       69.42     49.74 o
  -2  19  11        0.05       14.41     45.76 o
  -1  19  11      762.94      965.43     89.17 o
   0  19  11      542.85      644.29     70.01 o
   1  19  11      352.57      357.27     61.00 o
   2  19  11      273.02      233.13     48.35 o
   3  19  11       10.58      -46.49     46.49 o
   4  19  11       10.58      -25.64     56.92 o
  -7  20  11      116.67      137.75     84.18 o
  -6  20  11      503.00      499.03     88.01 o
  -5  20  11       11.43      -68.88     68.88 o
  -4  20  11       77.79       65.73    139.67 o
  -3  20  11      114.72      112.24     52.71 o
  -2  20  11       32.54      -20.54     66.25 o
  -1  20  11      182.11      186.95     65.26 o
   0  20  11      166.95      261.02     63.20 o
   1  20  11        7.62       17.92     70.63 o
   2  20  11      358.96      467.82     67.10 o
   3  20  11      580.36      580.39     87.19 o
  -8  21  11      256.66      225.76     84.18 o
  -7  21  11      122.26      141.58     88.01 o
  -6  21  11       32.63       34.76     46.71 o
  -5  21  11      179.65      201.57     61.99 o
  -4  21  11       92.18      161.35     88.01 o
  -3  21  11       13.74       31.29     58.70 o
  -2  21  11       60.00       72.70     54.11 o
  -1  21  11      139.10      143.08     76.53 o
   0  21  11       64.06       40.18     75.76 o
   1  21  11      140.93      130.55     49.71 o
   2  21  11      327.03      325.22     63.60 o
   3  21  11        8.36       68.88    126.27 o
  -7  22  11      431.44      485.97    137.75 o
  -6  22  11      696.56      738.32     97.58 o
  -5  22  11      465.62      410.81     81.17 o
  -4  22  11       10.42       46.60     51.47 o
  -3  22  11      395.45      301.25     67.64 o
  -2  22  11     1495.97     1667.81    153.06 o
  -1  22  11      110.96       81.89     63.68 o
   0  22  11      219.44      130.61     60.83 o
   1  22  11       36.39       23.19     63.00 o
   2  22  11      609.26      583.86     66.78 o
  -6  23  11        6.62       51.02     58.18 o
  -5  23  11      297.80      297.24     70.68 o
  -4  23  11      120.66      142.58    135.84 o
  -3  23  11       20.74       19.90     65.08 o
  -2  23  11      214.28      187.58     65.92 o
  -1  23  11       49.62       -6.73     65.08 o
   0  23  11       89.37      -24.03     82.49 o
   1  23  11      372.36      267.85     91.84 o
  -5  24  11        8.58      -70.68     70.68 o
  -4  24  11      268.10      176.59     62.51 o
  -3  24  11       62.84      130.46     70.68 o
  -2  24  11        0.99      -48.10     84.94 o
  -1  24  11        0.12      -57.75     57.75 o
   0  24  11       45.57      -41.61     63.43 o
  -3  25  11      359.96      332.91     91.84 o
  -2  25  11       66.21       95.34     64.77 o
 -12   0  12       44.72       19.13     76.53 o
 -11   0  12        5.89       22.96     68.88 o
 -10   0  12      649.38      734.69    114.79 o
  -9   0  12      500.71      455.06     84.18 o
  -8   0  12       29.27       34.44     35.17 o
  -7   0  12      403.03      511.91     56.63 o
  -6   0  12       57.79       55.01     51.66 o
  -5   0  12     5902.02     5769.24    212.39 o
  -4   0  12      549.28      688.77     91.84 o
  -3   0  12     3534.10     3382.62    191.32 o
  -2   0  12     3379.72     3677.26    218.11 o
  -1   0  12      311.08      438.18     45.05 o
   0   0  12       56.78       34.92     41.05 o
   1   0  12      889.72      950.65    172.19 o
   2   0  12     4045.11     4087.77    355.86 o
   3   0  12       44.87       37.98     55.42 o
   4   0  12     2042.75     1847.06    114.40 o
   5   0  12       26.82       68.88     67.64 o
   6   0  12      341.92      352.04     88.01 o
 -12   1  12        3.05      -78.33     78.33 o
 -11   1  12      587.05      595.42     89.17 o
 -10   1  12      160.92      220.30     57.88 o
  -9   1  12      132.14       96.23     26.45 o
  -8   1  12      815.80      741.85     43.01 o
  -7   1  12       23.31       17.54     26.04 o
  -6   1  12     1681.12     1813.73     64.10 o
  -5   1  12      117.16      147.05     40.07 o
  -4   1  12       20.74       -2.86     25.24 o
  -3   1  12     3097.99     2858.15    126.82 o
  -2   1  12     1662.27     1802.76    239.16 o
  -1   1  12        2.74      -14.19     21.01 o
   0   1  12       19.04       11.82     23.31 o
   1   1  12      392.93      474.17     39.61 o
   2   1  12      207.53      215.57     38.06 o
   3   1  12       20.23       26.57     31.44 o
   4   1  12       24.85       59.64     35.65 o
   5   1  12      462.31      428.50     49.16 o
   6   1  12       29.58       34.92     44.74 o
 -12   2  12       57.14        8.75     68.88 o
 -11   2  12       23.01       74.37     59.46 o
 -10   2  12      284.61      376.82     60.83 o
  -9   2  12       90.54       98.58     29.14 o
  -8   2  12      219.91      227.15     35.20 o
  -7   2  12      133.09      156.20     29.19 o
  -6   2  12       40.03       46.74     20.05 o
  -5   2  12      283.61      260.32     36.10 o
  -4   2  12        3.41       11.56     23.43 o
  -3   2  12     1241.74     1301.73    101.18 o
  -2   2  12      111.40      106.80     45.05 o
  -1   2  12      882.49      965.45     51.99 o
   0   2  12      213.15      219.29     25.17 o
   1   2  12      594.74      634.65     46.02 o
   2   2  12      763.98      798.47     50.20 o
   3   2  12       20.87       22.14     31.18 o
   4   2  12        7.43       15.17     31.97 o
   5   2  12       69.54       43.02     43.99 o
   6   2  12        1.77      -10.25     43.24 o
 -12   3  12      161.70       57.01     79.78 o
 -11   3  12      279.04      183.22     78.44 o
 -10   3  12      201.94      281.99     65.92 o
  -9   3  12      340.33      344.78     40.33 o
  -8   3  12      377.13      363.07     73.88 o
  -7   3  12       16.01       15.92     23.49 o
  -6   3  12     2013.13     2160.66     88.15 o
  -5   3  12       36.07       26.63     21.64 o
  -4   3  12      709.91      687.45     39.87 o
  -3   3  12      129.50      133.70     23.74 o
  -2   3  12     1199.47     1283.83     58.90 o
  -1   3  12     1480.11     1602.25     67.56 o
   0   3  12      674.76      632.90     43.74 o
   1   3  12     4712.50     5011.01    139.27 o
   2   3  12      987.18      975.06     75.11 o
   3   3  12      649.78      628.82     45.47 o
   4   3  12      834.69      937.59     61.69 o
   5   3  12     1022.84     1029.59     66.49 o
   6   3  12       27.09       15.43     40.83 o
 -12   4  12      395.40      382.65    103.32 o
 -11   4  12      142.12       99.49     76.53 o
 -10   4  12      529.53      761.47    126.27 o
  -9   4  12      716.14      672.30     64.29 o
  -8   4  12       45.86       21.45     38.43 o
  -7   4  12     1533.22     1578.62     72.64 o
  -6   4  12      407.64      399.83     50.97 o
  -5   4  12     3848.11     3869.70    120.04 o
  -4   4  12      125.57       90.79     25.90 o
  -3   4  12     2144.98     2200.98    112.92 o
  -2   4  12      532.47      596.29     38.46 o
  -1   4  12      310.18      349.87     36.92 o
   0   4  12     1065.47     1058.99     78.69 o
   1   4  12      267.79      252.27     36.37 o
   2   4  12      120.29      113.32     31.98 o
   3   4  12     1162.08     1005.02    103.28 o
   4   4  12      679.88      666.36     55.29 o
   5   4  12      375.50      352.06     59.65 o
   6   4  12       94.69       63.42     40.24 o
 -11   5  12       62.66       91.84     95.66 o
 -10   5  12      252.20      313.77     88.01 o
  -9   5  12       75.37      -31.89     47.81 o
  -8   5  12        0.10       43.33     33.98 o
  -7   5  12        2.47      -12.52     26.50 o
  -6   5  12      994.36     1040.27     57.20 o
  -5   5  12       11.39        7.76     48.73 o
  -4   5  12       64.63       53.22     26.46 o
  -3   5  12      629.08      585.83     59.61 o
  -2   5  12        4.80       -5.60     21.47 o
  -1   5  12       76.71       73.05     29.12 o
   0   5  12       24.89      -13.19     32.59 o
   1   5  12       36.43       29.23     27.37 o
   2   5  12      706.10      684.26     67.38 o
   3   5  12      161.31      157.37     40.35 o
   4   5  12        2.46       33.53     34.14 o
   5   5  12        6.90       36.18     35.20 o
   6   5  12       66.29       12.32     54.43 o
 -11   6  12      172.21      195.15     80.36 o
 -10   6  12      266.77      290.81    107.14 o
  -9   6  12       72.21        6.97     37.59 o
  -8   6  12      358.46      332.94     96.51 o
  -7   6  12     1725.53     1835.98     89.12 o
  -6   6  12      255.48      218.33     35.21 o
  -5   6  12     1099.25     1076.76     55.14 o
  -4   6  12       60.57       77.54     33.13 o
  -3   6  12      297.29      241.34     29.16 o
  -2   6  12        9.91       36.62     40.07 o
  -1   6  12      196.92      293.80     42.19 o
   0   6  12      848.87     1003.56     57.40 o
   1   6  12       27.99       23.57     33.74 o
   2   6  12      468.74      403.77     40.96 o
   3   6  12      101.19      122.74     34.42 o
   4   6  12      831.39      815.51     78.98 o
   5   6  12      118.25      110.69     39.79 o
   6   6  12      176.06      107.37     59.37 o
 -11   7  12      709.90      841.83    137.75 o
 -10   7  12       87.81      137.75     68.88 o
  -9   7  12      108.91      160.53     56.63 o
  -8   7  12      712.59      743.87     48.20 o
  -7   7  12       32.91       14.73     32.60 o
  -6   7  12     1160.64     1300.89     66.99 o
  -5   7  12      330.88      352.46     34.56 o
  -4   7  12     1794.28     1817.24     77.78 o
  -3   7  12       74.11       21.07     25.15 o
  -2   7  12     1479.22     1591.49     79.45 o
  -1   7  12       10.61       30.35     27.04 o
   0   7  12      251.74      204.63     32.07 o
   1   7  12      849.97      936.38     58.71 o
   2   7  12      452.40      479.45     49.31 o
   3   7  12      931.17     1029.14     67.73 o
   4   7  12       72.09       97.69     34.55 o
   5   7  12      642.95      633.28     56.97 o
   6   7  12       22.81       37.13     52.58 o
 -11   8  12      186.02      176.02     88.01 o
 -10   8  12      130.23      153.06     95.66 o
  -9   8  12      286.68      265.09     48.48 o
  -8   8  12      149.30      163.32     61.94 o
  -7   8  12       22.22       24.34     29.19 o
  -6   8  12      445.21      450.11     53.55 o
  -5   8  12     1414.65     1517.61     72.64 o
  -4   8  12      128.09      121.66     34.18 o
  -3   8  12      128.90      108.47     29.03 o
  -2   8  12      885.50      835.81     71.66 o
  -1   8  12       23.15        2.70     26.92 o
   0   8  12      137.98      155.98     36.77 o
   1   8  12      491.11      436.67     72.70 o
   2   8  12      451.53      350.30     44.07 o
   3   8  12        9.06      115.63     43.04 o
   4   8  12      706.57      896.15     90.37 o
   5   8  12       74.91       17.30     54.13 o
   6   8  12        1.76      -12.25     44.21 o
 -11   9  12       21.59      -42.09     68.88 o
 -10   9  12      141.17      160.71     72.70 o
  -9   9  12        1.46        1.17     55.48 o
  -8   9  12       49.94       14.75     33.74 o
  -7   9  12      157.92       77.09     34.18 o
  -6   9  12      555.22      539.01     47.54 o
  -5   9  12      101.48      106.29     33.95 o
  -4   9  12      484.78      478.02     55.02 o
  -3   9  12        3.80       27.79     51.20 o
  -2   9  12      151.09      187.27     44.58 o
  -1   9  12       10.30       16.70     25.83 o
   0   9  12      220.57      195.68     39.81 o
   1   9  12      868.85      776.07     59.00 o
   2   9  12      285.75      356.75     57.88 o
   3   9  12       24.36       46.92     51.20 o
   4   9  12       45.94       -3.35     51.66 o
   5   9  12       26.94       12.99     55.90 o
 -11  10  12      169.73      218.11     91.84 o
 -10  10  12      407.96      321.43     88.01 o
  -9  10  12      460.57      463.01     91.84 o
  -8  10  12       18.23        5.07     36.73 o
  -7  10  12     1101.36     1272.02     64.70 o
  -6  10  12       62.30       35.52     26.02 o
  -5  10  12     3526.79     3765.76    156.86 o
  -4  10  12      126.22       54.25     45.76 o
  -3  10  12     1319.07     1345.47     83.88 o
  -2  10  12       12.94       16.95     36.73 o
  -1  10  12      329.15      337.98     38.41 o
   0  10  12     1274.98     1335.45     70.35 o
   1  10  12      420.12      351.62     44.36 o
   2  10  12     1664.36     1737.00    112.26 o
   3  10  12       33.47       28.82     39.04 o
   4  10  12     1500.15     1528.99    114.92 o
   5  10  12      195.31      115.45     60.16 o
 -11  11  12      151.88      218.11    114.79 o
 -10  11  12      160.14      -38.26    103.32 o
  -9  11  12      138.01      133.58     65.05 o
  -8  11  12      725.88      791.57     54.46 o
  -7  11  12      220.91      194.67     69.56 o
  -6  11  12     1193.52     1279.94     99.67 o
  -5  11  12       24.79       21.12     45.92 o
  -4  11  12     1098.52     1237.02     86.08 o
  -3  11  12       74.08       91.84     45.92 o
  -2  11  12     1066.35      987.37     81.17 o
  -1  11  12      198.60      173.76     29.39 o
   0  11  12      160.01      197.82     37.25 o
   1  11  12      514.57      610.49     50.72 o
   2  11  12      454.11      347.70     58.13 o
   3  11  12      304.32      299.24     55.20 o
   4  11  12       25.44       68.81     44.96 o
   5  11  12      241.79      286.15     60.36 o
 -10  12  12       34.56       88.01     99.49 o
  -9  12  12        7.04       68.69     53.31 o
  -8  12  12        1.48        7.17    132.01 o
  -7  12  12        0.47      -34.44     44.58 o
  -6  12  12        6.03      -32.14     38.21 o
  -5  12  12        0.08      -19.50     55.48 o
  -4  12  12        7.76       28.70     42.30 o
  -3  12  12       14.09       -7.31     43.13 o
  -2  12  12        4.89       33.04     57.40 o
  -1  12  12       41.30      110.74     44.58 o
   0  12  12      146.08      183.85     50.94 o
   1  12  12       20.24      -10.15     48.39 o
   2  12  12       87.47       35.27     34.47 o
   3  12  12       24.42       43.59     36.04 o
   4  12  12       90.83       76.25     41.86 o
   5  12  12       34.20       68.49     55.12 o
 -10  13  12      127.16      103.32     72.70 o
  -9  13  12      465.08      477.54     72.70 o
  -8  13  12      620.31      669.93     69.73 o
  -7  13  12      123.95       89.86     41.87 o
  -6  13  12      993.19     1069.33     74.37 o
  -5  13  12       62.65       78.86     84.18 o
  -4  13  12      613.02      556.79    110.97 o
  -3  13  12       50.32      107.53     50.26 o
  -2  13  12     1327.67     1208.94    183.67 o
  -1  13  12      605.59      550.17     62.06 o
   0  13  12      102.28      152.34     43.04 o
   1  13  12     1097.70     1004.35     63.85 o
   2  13  12      185.32      155.84     43.18 o
   3  13  12      166.78       97.00     38.73 o
   4  13  12      183.45      169.74     49.21 o
   5  13  12      130.75      102.38     68.32 o
 -10  14  12      116.63       76.53     76.53 o
  -9  14  12       96.52      105.23     51.41 o
  -7  14  12      637.11      634.70    105.23 o
  -6  14  12        0.25       -6.81     55.02 o
  -5  14  12     1401.31     1477.04     99.49 o
  -4  14  12       30.16       -6.56     45.92 o
  -3  14  12       13.43       -1.85     41.87 o
  -2  14  12      258.22      274.01     47.29 o
  -1  14  12      346.67      430.34     59.34 o
   0  14  12      806.49      913.81    241.07 o
   1  14  12      224.56      237.55     48.78 o
   2  14  12      551.05      541.07     61.69 o
   3  14  12       11.56       96.09     44.89 o
   4  14  12      826.13      659.56     76.99 o
  -9  15  12        7.14       19.68     47.83 o
  -7  15  12       14.87       20.87     58.79 o
  -6  15  12       23.31      -11.59     48.48 o
  -5  15  12        1.29       45.92     48.67 o
  -4  15  12       13.98      -12.81     57.75 o
  -3  15  12      228.16      232.84     50.00 o
  -2  15  12      165.93      183.67     58.79 o
  -1  15  12       15.38      -48.06     53.08 o
   0  15  12      503.90      442.03     72.46 o
   1  15  12      186.61      131.48     42.08 o
   2  15  12       14.06       63.44     51.73 o
   3  15  12       33.05       35.98     49.27 o
   4  15  12       17.13       27.89     41.86 o
  -9  16  12      701.37      474.49    122.45 o
  -8  16  12        7.23      -34.44     68.88 o
  -7  16  12      556.10      558.35     64.77 o
  -6  16  12       16.54       38.10     61.50 o
  -5  16  12     1260.12     1400.79     89.29 o
  -4  16  12      141.06       98.15     57.75 o
  -3  16  12      642.12      619.92    118.62 o
  -2  16  12      101.12      153.86     55.90 o
  -1  16  12       22.46       -1.91     46.00 o
   0  16  12      312.27      305.08     62.27 o
   1  16  12       40.49       24.34     34.79 o
   2  16  12      632.34      727.93     68.37 o
   3  16  12       47.70      163.01     60.23 o
   4  16  12      214.12      240.09     53.54 o
  -9  17  12       41.51     -114.79    122.45 o
  -8  17  12       93.06      191.32    118.62 o
  -7  17  12      241.44      187.29     55.05 o
  -6  17  12     3105.79     3482.61    241.07 o
  -5  17  12       56.18       47.16     52.67 o
  -4  17  12     1201.56     1266.38    147.32 o
  -3  17  12       69.74       68.45     72.70 o
  -2  17  12      282.18      345.20     65.26 o
  -1  17  12      119.06      138.96     47.29 o
   0  17  12      135.91      160.34     55.42 o
   1  17  12      563.95      611.43     86.10 o
   2  17  12      491.10      553.23     56.81 o
   3  17  12      383.10      445.52     67.81 o
  -8  18  12       17.07       38.26    107.14 o
  -7  18  12      272.52      317.60     99.49 o
  -6  18  12       25.20       60.68     56.63 o
  -5  18  12       19.70       89.77     50.00 o
  -4  18  12      415.38      413.40     67.64 o
  -3  18  12      210.01      115.09     69.73 o
  -2  18  12      134.81      165.29     59.46 o
  -1  18  12      711.73      693.14    116.71 o
   0  18  12        1.49       33.77     60.66 o
   1  18  12      255.28      351.56     86.46 o
   2  18  12      421.49      376.72     60.08 o
   3  18  12      345.64      251.69     61.78 o
  -8  19  12        1.07       34.44     84.18 o
  -7  19  12      144.15      137.75     80.36 o
  -6  19  12        0.62      -44.12     68.01 o
  -5  19  12       73.10      115.55     68.01 o
  -4  19  12       23.06       -1.64     65.05 o
  -3  19  12      291.52      233.15     57.75 o
  -2  19  12      208.28      209.52    114.79 o
  -1  19  12        8.34       65.43     53.31 o
   0  19  12      108.11      163.70     91.84 o
   1  19  12      154.16      210.13     63.54 o
   2  19  12       59.59        4.59     63.68 o
  -7  20  12       47.66     -114.79    114.79 o
  -6  20  12       19.01       34.79     59.31 o
  -5  20  12      373.31      299.94     72.46 o
  -4  20  12        4.86       -4.76     50.00 o
  -3  20  12      548.33      399.52     80.36 o
  -2  20  12      574.87      635.47     89.29 o
  -1  20  12       51.70       12.40     61.99 o
   0  20  12      121.48       27.23     58.13 o
   1  20  12      710.06      546.59     87.66 o
   2  20  12     1238.21     1081.42    106.85 o
  -6  21  12     1746.51     1630.31    181.76 o
  -5  21  12       78.80      120.73    126.27 o
  -4  21  12      191.05       75.08    149.23 o
  -3  21  12       85.15       69.50     65.26 o
  -2  21  12      298.86      295.57     68.64 o
  -1  21  12      426.76      521.96     80.65 o
   0  21  12      167.97      185.86     85.20 o
   1  21  12      135.08      191.93     74.27 o
  -5  22  12        7.90       -6.70     63.43 o
  -4  22  12       11.09        3.83     55.02 o
  -3  22  12       98.89       69.98     60.83 o
  -2  22  12      100.80      -24.19     91.84 o
  -1  22  12      122.62      114.79     59.53 o
   0  22  12       11.66       67.71     70.79 o
  -4  23  12      140.50      143.85     86.08 o
  -3  23  12       34.02       99.76    114.79 o
  -2  23  12        2.18       -6.62     64.77 o
 -11   1  13      331.89      262.40     93.75 o
 -10   1  13        2.89       12.66     68.88 o
  -9   1  13      231.42      195.59     49.50 o
  -8   1  13       12.72        3.67     35.90 o
  -7   1  13      565.81      574.66     40.79 o
  -6   1  13       54.15       86.29     31.33 o
  -5   1  13      298.77      248.30     43.04 o
  -4   1  13      419.74      475.29    168.37 o
  -3   1  13      181.05      202.80     44.58 o
  -2   1  13     1131.65     1091.37     81.04 o
  -1   1  13        2.27       -1.45     27.56 o
   0   1  13      114.36       86.49     33.69 o
   1   1  13      162.50      185.94     36.55 o
   2   1  13     1088.93     1092.19     80.08 o
   3   1  13        5.65        6.48     33.93 o
   4   1  13      554.58      557.62     58.24 o
   5   1  13        3.61       30.99     47.30 o
 -11   2  13      293.91      236.05     63.43 o
 -10   2  13     1182.99     1229.22    106.24 o
  -9   2  13      273.87      158.59     45.50 o
  -8   2  13      406.75      384.94     37.51 o
  -7   2  13       43.67       21.92     29.95 o
  -6   2  13     2425.20     2473.66     97.34 o
  -5   2  13     1769.48     1742.78     75.11 o
  -4   2  13     1197.43     1309.80     81.17 o
  -3   2  13      204.24      227.80     47.29 o
  -2   2  13      544.10      635.85     88.01 o
  -1   2  13      786.04      967.78     51.73 o
   0   2  13      297.78      261.75     38.38 o
   1   2  13     3391.25     3667.43    122.39 o
   2   2  13      196.73      156.04     40.03 o
   3   2  13      588.90      652.43     53.12 o
   4   2  13      599.51      707.29     55.24 o
   5   2  13      338.01      295.78     50.89 o
 -11   3  13      157.48       84.18     80.36 o
 -10   3  13        0.09      -15.31     61.22 o
  -9   3  13      312.66      257.00     53.79 o
  -8   3  13      144.69      121.47     40.82 o
  -7   3  13        6.63       31.76     31.85 o
  -6   3  13       67.82       75.70     31.66 o
  -5   3  13      212.21      226.33     33.99 o
  -4   3  13      129.34      150.76     44.57 o
  -3   3  13      745.88      781.79     68.64 o
  -2   3  13      981.20     1104.53    126.27 o
  -1   3  13       56.63       12.63     31.49 o
   0   3  13      157.76      181.79     39.24 o
   1   3  13       92.68       33.78     31.27 o
   2   3  13        7.43       51.67     34.04 o
   3   3  13        5.73       29.61     37.13 o
   4   3  13      114.24      140.07     44.61 o
   5   3  13       73.85       64.76     41.90 o
 -11   4  13        0.38       19.13     99.49 o
 -10   4  13      217.53        7.65     88.01 o
  -9   4  13      144.75      189.41     59.53 o
  -8   4  13       66.96       54.29     34.04 o
  -7   4  13      267.46      283.15     44.42 o
  -6   4  13      274.19      371.87     42.55 o
  -5   4  13      783.04      748.81     65.56 o
  -4   4  13      280.35      376.73     60.83 o
  -3   4  13      169.65      192.46     47.42 o
  -2   4  13     1311.54     1389.81     87.91 o
  -1   4  13      887.55      872.86     70.35 o
   0   4  13        0.14       69.58     37.79 o
   1   4  13      728.83      774.04     61.61 o
   2   4  13       10.53       -7.82     30.32 o
   3   4  13        3.09      -24.55     33.07 o
   4   4  13        3.49      -36.09     36.09 o
   5   4  13       63.36       56.28     52.80 o
 -11   5  13       48.51      -11.48     72.70 o
 -10   5  13      260.32      153.06     76.53 o
  -9   5  13      864.32      834.39     77.08 o
  -8   5  13       10.03      -22.96     31.98 o
  -7   5  13      267.02      222.97     37.43 o
  -6   5  13        5.27       62.09     33.68 o
  -5   5  13      926.51      913.39     70.62 o
  -4   5  13     1177.79     1148.32     82.49 o
  -3   5  13      144.00      142.05     59.31 o
  -2   5  13     1310.94     1535.71     89.17 o
  -1   5  13       10.20      -18.37     44.57 o
   0   5  13      364.86      394.80     46.16 o
   1   5  13        6.76       14.72     40.72 o
   2   5  13      806.95      703.75     60.08 o
   3   5  13       27.13       -5.05     37.65 o
   4   5  13      233.89      242.14     46.55 o
   5   5  13       57.09       70.03     40.70 o
 -11   6  13      175.01      198.98    110.97 o
 -10   6  13     1007.91      719.38    137.75 o
  -9   6  13        2.13      -25.43     45.05 o
  -8   6  13      814.21      891.96     73.15 o
  -7   6  13       57.12       26.82     52.32 o
  -6   6  13     1184.35     1153.76     62.20 o
  -5   6  13      113.28      143.99     35.09 o
  -4   6  13      387.51      375.08     57.75 o
  -3   6  13      227.16      244.81     46.00 o
  -2   6  13      359.83      352.05     55.42 o
  -1   6  13      675.59      711.47     66.25 o
   0   6  13      145.38      118.34     36.65 o
   1   6  13      511.53      609.44     65.92 o
   2   6  13        9.74      -11.99     50.39 o
   3   6  13      239.92      232.90     74.08 o
   4   6  13       76.57       94.75     40.00 o
   5   6  13       22.36      -43.33     52.80 o
 -11   7  13       22.53       19.13     72.70 o
 -10   7  13       77.07       95.66     76.53 o
  -9   7  13       45.63       13.75     47.42 o
  -8   7  13        7.98       -3.83     37.14 o
  -7   7  13      553.02      576.71    106.17 o
  -6   7  13       51.16       22.88     34.27 o
  -5   7  13      100.36      120.86     53.74 o
  -4   7  13       59.85       37.94     63.14 o
  -3   7  13        9.21       71.28     46.83 o
  -2   7  13       12.59       77.92     59.34 o
  -1   7  13      173.19      299.50     89.92 o
   0   7  13      203.88      163.89     32.94 o
   1   7  13      190.91      183.96     49.67 o
   2   7  13       38.27       39.15     57.75 o
   3   7  13      168.79      177.22     46.70 o
   4   7  13        4.83       -1.62     50.32 o
   5   7  13       24.79       31.17     50.32 o
 -10   8  13      715.10      772.95    126.27 o
  -9   8  13      303.06      198.98     72.70 o
  -8   8  13      654.24      635.14     53.79 o
  -7   8  13      510.65      449.54     57.29 o
  -6   8  13      388.84      430.21     44.89 o
  -5   8  13      504.82      508.71     47.75 o
  -4   8  13      281.22      276.50     53.31 o
  -3   8  13      286.58      206.26     53.08 o
  -2   8  13      167.59      181.92     47.29 o
  -1   8  13     1474.52     1493.00    100.11 o
   0   8  13        3.41       -2.23     46.71 o
   1   8  13     1955.75     1875.97     89.77 o
   2   8  13      115.82       96.56     45.76 o
   3   8  13      250.02      206.56     51.43 o
   4   8  13       11.23       74.07     53.34 o
 -10   9  13        3.39        7.65     68.88 o
  -9   9  13      436.93      390.30     99.49 o
  -8   9  13        9.73        4.06     36.04 o
  -7   9  13      346.33      420.25     51.58 o
  -6   9  13      814.26      926.85     63.50 o
  -5   9  13      284.18      333.78     40.23 o
  -4   9  13      415.94      458.68     53.31 o
  -3   9  13      844.02      948.97    107.14 o
  -2   9  13      336.31      417.09     84.18 o
  -1   9  13      201.66      221.19     52.71 o
   0   9  13      425.72      534.67     72.46 o
   1   9  13       10.81      -22.96     35.35 o
   2   9  13      195.16      217.29     45.62 o
   3   9  13       40.38       47.08     47.37 o
   4   9  13      887.30      879.63     70.07 o
 -10  10  13        6.58       61.22    107.14 o
  -9  10  13        3.30       10.20     44.58 o
  -8  10  13       98.77       66.97     41.66 o
  -7  10  13      154.94      184.80     40.23 o
  -6  10  13       12.42       33.58     32.99 o
  -5  10  13      370.87      363.87     43.24 o
  -4  10  13      160.42      137.04     65.05 o
  -3  10  13       80.33       15.31     61.22 o
  -2  10  13        0.71       76.53     84.18 o
  -1  10  13        0.92      -31.93     51.66 o
   0  10  13      108.06       91.84     68.88 o
   1  10  13        0.73        0.82     35.34 o
   2  10  13       32.41        4.08     35.95 o
   3  10  13      227.38      167.36     43.83 o
   4  10  13       14.97       89.92     53.31 o
 -10  11  13      244.42      149.23    107.14 o
  -9  11  13      704.10      659.45     86.46 o
  -8  11  13       49.27       79.51     47.81 o
  -7  11  13      618.03      556.23     56.35 o
  -6  11  13      470.64      491.18     61.00 o
  -5  11  13       67.82       21.98     31.71 o
  -4  11  13       44.16       68.88     88.01 o
  -3  11  13      624.28      729.88     72.90 o
  -2  11  13       86.24       34.02     47.42 o
  -1  11  13      211.68       19.13     88.01 o
   0  11  13      469.33      417.09     88.01 o
   1  11  13       39.64       91.84     95.66 o
   2  11  13        6.86       62.99     47.80 o
   3  11  13        9.25       -9.22     53.58 o
   4  11  13       86.86      133.46     76.23 o
 -10  12  13      159.35      172.19     84.18 o
  -9  12  13      222.61      162.63     54.11 o
  -8  12  13      737.77      814.66     88.01 o
  -7  12  13      294.59      278.29     49.11 o
  -6  12  13      642.95      703.58     57.47 o
  -5  12  13      227.80      177.72     48.48 o
  -4  12  13      502.32      515.28     63.54 o
  -3  12  13      601.76      653.89     72.62 o
  -2  12  13      369.06      319.70     55.42 o
  -1  12  13     2068.41     2230.85    195.15 o
   0  12  13        0.58      -95.66     95.66 o
   1  12  13      812.17      769.13    110.97 o
   2  12  13        5.45       17.57     37.42 o
   3  12  13      752.39      804.14     90.96 o
   4  12  13      112.23       71.68     78.71 o
  -9  13  13      688.34      698.78     78.33 o
  -8  13  13       16.48      -12.73     52.67 o
  -7  13  13       25.46       18.63     39.56 o
  -6  13  13      136.33      150.34    103.32 o
  -5  13  13      576.28      542.67     80.36 o
  -4  13  13      101.78      105.93     51.57 o
  -3  13  13       87.53       92.16     63.14 o
  -2  13  13      193.75      208.48     51.20 o
  -1  13  13      495.25      664.08     88.01 o
   0  13  13      374.45      236.34     63.43 o
   1  13  13       75.91       68.88     76.53 o
   2  13  13      347.66      420.79     71.66 o
   3  13  13       91.34      127.66     85.11 o
  -9  14  13       14.86      -20.15     58.70 o
  -8  14  13       48.41      -11.27     48.48 o
  -7  14  13       87.64       48.41     58.13 o
  -6  14  13        0.96       11.01     49.74 o
  -5  14  13      137.00      179.85     57.75 o
  -4  14  13      154.24      116.71     48.70 o
  -3  14  13       11.28       83.74     76.53 o
  -2  14  13      225.28      198.16     62.51 o
  -1  14  13      892.94      793.42     91.88 o
   0  14  13        6.74      -23.23     54.45 o
   1  14  13      622.22      667.68     96.03 o
   2  14  13        0.46        0.54     78.44 o
   3  14  13       13.02        1.28     56.05 o
  -9  15  13      646.50      526.02    153.06 o
  -8  15  13       15.30      -76.53    103.32 o
  -7  15  13      341.43      332.98     74.46 o
  -6  15  13      148.58      132.16     52.30 o
  -5  15  13      514.07      448.00     76.23 o
  -4  15  13      689.91      594.98     69.73 o
  -3  15  13      302.87      333.68     56.63 o
  -2  15  13      255.35      149.33     50.56 o
  -1  15  13      196.10      162.50     65.05 o
   0  15  13      479.86      419.79     86.08 o
   1  15  13        0.08       62.67     50.00 o
   2  15  13     1154.64     1019.51    120.53 o
   3  15  13      602.11      609.50     93.75 o
  -8  16  13      286.41      317.60    126.27 o
  -7  16  13       17.14        8.31     55.02 o
  -6  16  13      790.33      864.91    170.28 o
  -5  16  13      700.20      714.65    229.59 o
  -4  16  13      100.79      110.20     57.31 o
  -3  16  13      309.87      285.82     60.83 o
  -2  16  13      136.03       48.65     55.10 o
  -1  16  13      681.83      730.17    114.79 o
   0  16  13       17.62       -6.12     58.70 o
   1  16  13      206.95      223.86     78.44 o
   2  16  13       77.07      125.45     67.07 o
  -8  17  13       81.98       34.44     76.53 o
  -7  17  13       20.43      -11.48     80.36 o
  -6  17  13        5.87      -25.03     47.42 o
  -5  17  13       10.74       29.07     58.52 o
  -4  17  13       10.19      -38.69     47.81 o
  -3  17  13       49.60       72.70     60.81 o
  -2  17  13       47.10       77.11     61.53 o
  -1  17  13        3.14        1.55     60.16 o
   0  17  13       26.19       -4.71     61.22 o
   1  17  13       18.39      109.44     65.08 o
   2  17  13      139.49       86.01     84.94 o
  -7  18  13      106.62       88.01    114.79 o
  -6  18  13      358.50      277.80     64.29 o
  -5  18  13      520.14      520.53     75.76 o
  -4  18  13      100.04      -18.65     74.08 o
  -3  18  13      170.81      145.41     67.07 o
  -2  18  13        5.44      -58.70     58.70 o
  -1  18  13      249.94      170.07     70.79 o
   0  18  13        0.12      -29.34     62.27 o
   1  18  13      434.79      281.93     82.71 o
  -6  19  13       49.55       39.54     54.76 o
  -5  19  13      126.01      170.11    112.88 o
  -4  19  13       10.47       34.77     91.84 o
  -3  19  13      264.61      293.00     84.94 o
  -2  19  13      689.62      704.49     92.86 o
  -1  19  13       60.63       16.14     82.27 o
   0  19  13        6.97      -14.03     69.37 o
  -5  20  13        4.86      -13.67     63.00 o
  -4  20  13      146.24       98.44     64.31 o
  -3  20  13      131.74       77.36     61.53 o
  -2  20  13       16.30       -8.59     70.75 o
  -1  20  13       21.95       72.37     62.06 o
  -4  21  13      222.33      216.66     78.33 o
  -3  21  13       43.83      -16.16    107.14 o
  -2  21  13      525.15      419.00    110.97 o
 -10   0  14        2.76      -68.88     88.01 o
  -9   0  14       52.49       53.57     84.18 o
  -8   0  14      124.46      156.89     65.05 o
  -7   0  14     1224.75     1396.67    130.10 o
  -6   0  14      701.07      772.95    110.97 o
  -5   0  14     2382.43     2690.03    214.28 o
  -4   0  14     1014.78      971.93    110.97 o
  -3   0  14        0.68      -22.96     57.40 o
  -2   0  14       11.62      -26.79     84.18 o
  -1   0  14      369.93      420.91     80.36 o
   0   0  14     2505.29     2728.29    221.94 o
   1   0  14       17.17        3.13     44.58 o
   2   0  14      827.82      863.46     85.45 o
   3   0  14      334.90      338.49     63.54 o
   4   0  14      190.55      198.11     76.23 o
 -10   1  14       34.60       61.97     53.08 o
  -9   1  14      184.43      205.86     45.72 o
  -8   1  14      246.29      176.21     51.45 o
  -7   1  14      456.79      319.07     51.20 o
  -6   1  14      444.91      504.01    132.01 o
  -5   1  14     1092.00     1229.95    116.71 o
  -4   1  14      429.44      418.93     64.26 o
  -3   1  14      101.26      120.92     50.94 o
  -2   1  14      138.73      119.75     45.76 o
  -1   1  14      116.67       53.57     50.94 o
   0   1  14       14.73      -44.58     44.58 o
   1   1  14      178.93      180.79     37.69 o
   2   1  14       32.25       -7.19     31.11 o
   3   1  14       54.89       25.37     49.83 o
   4   1  14       19.66       15.11     36.37 o
 -10   2  14        0.19       -7.65     65.05 o
  -9   2  14        9.29       78.57     60.83 o
  -8   2  14       96.48       81.20     39.88 o
  -7   2  14      258.50      368.76    132.01 o
  -6   2  14      269.48      217.92     52.31 o
  -5   2  14      157.79      164.68     76.53 o
  -4   2  14       91.46       41.54     45.92 o
  -3   2  14        0.21       11.79     99.49 o
  -2   2  14       38.03      112.02     52.31 o
  -1   2  14       11.63        2.47     41.87 o
   0   2  14      254.76      265.35     74.37 o
   1   2  14       28.41      -17.83     35.89 o
   2   2  14        0.98      -36.76     36.76 o
   3   2  14        0.63       33.86     35.08 o
   4   2  14       27.06       -7.06     42.44 o
 -10   3  14      363.25      329.08     80.36 o
  -9   3  14      719.53      693.26     69.84 o
  -8   3  14      545.48      460.15     50.09 o
  -7   3  14      220.88      206.63     57.00 o
  -6   3  14      552.98      640.93     67.07 o
  -5   3  14     1379.26     1343.98     97.29 o
  -4   3  14       93.37      128.09     50.56 o
  -3   3  14      524.67      527.27     68.64 o
  -2   3  14      402.73      365.17     61.50 o
  -1   3  14      805.09      889.84    107.14 o
   0   3  14      137.10      211.00     55.48 o
   1   3  14     2332.85     2562.15    148.15 o
   2   3  14      538.41      491.44     50.47 o
   3   3  14     1361.05     1460.41     83.23 o
   4   3  14       68.92       81.81     45.00 o
 -10   4  14       17.68       26.79     91.84 o
  -9   4  14      482.49      450.07     66.25 o
  -8   4  14      261.71      305.97     43.40 o
  -7   4  14      874.48      976.03     79.78 o
  -6   4  14      354.50      393.11     60.66 o
  -5   4  14      145.75       87.35     47.29 o
  -4   4  14       85.73       97.40     44.58 o
  -3   4  14      672.77      602.27     71.71 o
  -2   4  14     1102.33     1022.65     89.17 o
  -1   4  14      227.12      360.02    139.67 o
   0   4  14     1796.61     1956.24    237.24 o
   1   4  14        9.44       -8.05     64.77 o
   2   4  14     1272.93     1382.18     86.35 o
   3   4  14      123.91      127.65     40.12 o
   4   4  14      448.89      403.33     52.27 o
 -10   5  14        6.22       11.48     65.05 o
  -9   5  14       39.73       36.45     52.31 o
  -8   5  14        2.39        2.82     34.04 o
  -7   5  14        1.06      -93.75     93.75 o
  -6   5  14      379.37      275.30     51.20 o
  -5   5  14      108.92      139.79     60.83 o
  -4   5  14       12.92        0.00     62.23 o
  -3   5  14      665.87      660.05     71.66 o
  -2   5  14      464.97      469.30     67.07 o
  -1   5  14        1.15       13.17     57.40 o
   0   5  14       93.13      106.70     47.29 o
   1   5  14       84.90      127.06     52.71 o
   2   5  14       83.96        8.98     57.94 o
   3   5  14       75.78       44.86     49.68 o
   4   5  14       24.20       36.76     52.32 o
 -10   6  14       13.82      -22.96     91.84 o
  -9   6  14      337.57      218.11     95.66 o
  -8   6  14      858.78      960.25     72.15 o
  -7   6  14      331.08      310.68     60.66 o
  -6   6  14      476.35      537.91    112.88 o
  -5   6  14     1142.97     1043.04     79.51 o
  -4   6  14      609.41      577.44     66.25 o
  -3   6  14      147.05      142.92    103.32 o
  -2   6  14      627.26      652.54     70.19 o
  -1   6  14     1294.13     1374.53     93.66 o
   0   6  14      711.82      676.95     78.33 o
   1   6  14       68.04       21.92     56.63 o
   2   6  14      733.45      742.65    122.45 o
   3   6  14      124.57       83.48     43.74 o
 -10   7  14      167.15       38.26     76.53 o
  -9   7  14       35.75        0.00     61.22 o
  -8   7  14     1017.94     1106.79     68.41 o
  -7   7  14     1266.49     1208.60     94.70 o
  -6   7  14      797.88      771.87     75.76 o
  -5   7  14     1864.01     1902.79    121.67 o
  -4   7  14       88.17       68.22    135.84 o
  -3   7  14       20.35       32.67     51.47 o
  -2   7  14       34.15       21.78     59.31 o
  -1   7  14      659.91      576.96    126.27 o
   0   7  14       95.79      147.70     86.10 o
   1   7  14      807.92      719.38    118.62 o
   2   7  14     1277.07     1207.24    109.36 o
   3   7  14       20.58      -76.53     76.53 o
 -10   8  14      316.39      317.60    118.62 o
  -9   8  14      109.05      182.91     60.47 o
  -8   8  14        9.05      -47.42     47.42 o
  -7   8  14       20.42      -11.28     50.56 o
  -6   8  14        1.24      102.27     59.34 o
  -5   8  14        0.74      -36.35     40.59 o
  -4   8  14      150.69       66.96    135.84 o
  -3   8  14       24.74       48.01     44.09 o
  -2   8  14      304.75      254.36     74.62 o
  -1   8  14      132.23       61.22     99.49 o
   0   8  14      689.57      626.14     78.44 o
   1   8  14      220.27      367.34     95.66 o
   2   8  14       47.57       86.24    124.36 o
   3   8  14       52.40        0.00    110.97 o
  -9   9  14      169.62      145.41     70.35 o
  -8   9  14      102.40       61.22     68.88 o
  -7   9  14      297.75      266.15     54.11 o
  -6   9  14       71.99       78.11     45.76 o
  -5   9  14      158.73      107.82     45.76 o
  -4   9  14       23.28       40.18     43.29 o
  -3   9  14        2.02        2.22     49.74 o
  -2   9  14       83.01       63.14     46.00 o
  -1   9  14     1733.71     1821.41    172.19 o
   0   9  14      731.11      748.46    149.23 o
   1   9  14      633.68      712.13     88.19 o
   2   9  14      330.56      382.65    122.45 o
   3   9  14      154.78      204.80     62.06 o
  -9  10  14     1133.03      996.22     96.53 o
  -8  10  14      527.70      665.81    126.27 o
  -7  10  14     1653.36     1983.23    125.80 o
  -6  10  14      864.11      791.20    112.88 o
  -5  10  14      162.46      138.53     65.92 o
  -4  10  14      749.34      721.44     89.92 o
  -3  10  14      179.19       68.88     72.70 o
  -2  10  14      418.65      399.76     62.23 o
  -1  10  14       32.82       22.96     51.66 o
   0  10  14     1907.42     2159.67    137.99 o
   1  10  14      158.19      157.24     58.13 o
   2  10  14      261.87      325.25     99.49 o
   3  10  14       10.56      -10.58     91.84 o
  -9  11  14      638.70      592.26     72.90 o
  -8  11  14      129.67       84.18     76.53 o
  -7  11  14      532.06      348.90     68.88 o
  -6  11  14      234.55      158.59     95.66 o
  -5  11  14      408.36      395.13     61.53 o
  -4  11  14      161.51      216.09     64.26 o
  -3  11  14      787.55      880.09    130.10 o
  -2  11  14        3.86        0.61     67.48 o
  -1  11  14      716.44      751.37     90.37 o
   0  11  14       29.38        5.64     70.79 o
   1  11  14       52.21       72.70     54.11 o
   2  11  14        5.70      -76.53     76.53 o
  -9  12  14       26.37       70.89     74.08 o
  -8  12  14       29.45      -22.96     76.53 o
  -7  12  14      543.75      403.97     91.84 o
  -6  12  14      223.74      178.64     68.96 o
  -5  12  14        0.95       14.44     56.63 o
  -4  12  14       58.20       54.72     68.88 o
  -3  12  14        7.51       40.85     55.90 o
  -2  12  14       60.17       45.59     84.18 o
  -1  12  14      223.28      190.63     70.79 o
   0  12  14      270.51      191.83     69.84 o
   1  12  14       11.35       11.64     72.70 o
   2  12  14        7.98      -11.68     86.10 o
  -8  13  14       86.15      149.23    110.97 o
  -7  13  14      490.81      232.07     65.83 o
  -6  13  14        4.70      -29.49     51.66 o
  -5  13  14        7.79        7.87     48.48 o
  -4  13  14      382.14      393.44     74.08 o
  -3  13  14      130.69       73.64     58.70 o
  -2  13  14        2.27       29.89     71.36 o
  -1  13  14      389.58      412.91     68.96 o
   0  13  14      156.35      155.30     55.42 o
   1  13  14      607.70      600.05     79.51 o
   2  13  14      479.53      482.06     82.78 o
  -8  14  14      303.32      172.19     95.66 o
  -7  14  14      354.15      479.85     93.75 o
  -6  14  14      353.16      359.32     67.79 o
  -5  14  14      101.53       75.80     60.16 o
  -4  14  14      330.33      301.60     80.36 o
  -3  14  14      135.46       96.57     74.37 o
  -2  14  14      672.72      709.53     89.17 o
  -1  14  14      414.43      501.78     78.15 o
   0  14  14      670.58      620.81     77.08 o
   1  14  14      101.69      108.42     60.83 o
  -7  15  14      446.95      495.04    179.85 o
  -6  15  14      154.01      146.34     55.42 o
  -5  15  14       15.06      -11.48     72.70 o
  -4  15  14       15.06      -11.76     89.92 o
  -3  15  14      129.66      102.58     61.50 o
  -2  15  14       47.58      113.23     65.26 o
  -1  15  14      205.26      105.05     58.79 o
   0  15  14       40.05       10.45     66.53 o
   1  15  14       14.09       30.33    154.97 o
  -7  16  14      650.54      650.50    122.45 o
  -6  16  14      376.64      385.88     76.41 o
  -5  16  14       14.26      -46.87     72.70 o
  -4  16  14      144.15      119.60     68.01 o
  -3  16  14      119.47      162.93     76.79 o
  -2  16  14      164.71       22.32     65.05 o
  -1  16  14       25.68      -48.85     81.04 o
   0  16  14      358.60      330.14     84.22 o
  -6  17  14      530.09      465.02     71.66 o
  -5  17  14      810.64      666.14    114.79 o
  -4  17  14       48.56       68.05     64.31 o
  -3  17  14      584.01      595.66     79.51 o
  -2  17  14        9.68        7.26     52.71 o
  -1  17  14      677.93      547.06     93.75 o
  -5  18  14      566.07      528.95     92.00 o
  -4  18  14      514.56      536.88     95.66 o
  -3  18  14      170.64      134.98     75.03 o
  -2  18  14      342.58       96.71    135.84 o
  -8   1  15      295.28      267.85     76.53 o
  -7   1  15       36.44      -36.35    135.84 o
  -6   1  15     1060.17      982.53     89.17 o
  -5   1  15       54.30       59.27     95.66 o
  -4   1  15      607.78      427.35     64.94 o
  -3   1  15      119.56      141.43     67.00 o
  -2   1  15      116.55      166.45     67.64 o
  -1   1  15      613.85      649.51    103.32 o
   0   1  15      358.80      416.14     75.18 o
   1   1  15      165.49       58.77     70.79 o
   2   1  15       10.51       19.33     79.78 o
  -8   2  15      142.00       95.66     55.02 o
  -7   2  15      474.94      583.45     68.64 o
  -6   2  15       62.01       21.82     63.54 o
  -5   2  15      659.87      614.09     71.36 o
  -4   2  15      153.87      194.55     68.96 o
  -3   2  15      338.19      305.57    109.06 o
  -2   2  15       45.97       63.52     46.83 o
  -1   2  15      102.29      195.15     66.19 o
   0   2  15       50.20        6.52     50.00 o
   1   2  15       54.28       55.75    141.58 o
   2   2  15     1471.72     1261.20    109.56 o
  -8   3  15        6.27      -61.22     61.22 o
  -7   3  15      260.51      231.25     71.66 o
  -6   3  15      597.98      514.64     91.84 o
  -5   3  15        5.18      -27.08     50.26 o
  -4   3  15       15.94       61.00     45.76 o
  -3   3  15        5.81        1.95     63.20 o
  -2   3  15        2.17       36.58     67.48 o
  -1   3  15        5.50      -35.37     84.18 o
   0   3  15       71.33       19.13     68.88 o
   1   3  15      182.11      206.63     84.18 o
   2   3  15        8.85       97.24     64.31 o
  -9   4  15      383.34      516.58    114.79 o
  -8   4  15        3.77      -12.21     56.05 o
  -7   4  15      243.39      244.48     66.96 o
  -6   4  15       32.63       -9.57     64.94 o
  -5   4  15      251.06      214.07    114.79 o
  -4   4  15       57.66       91.20     64.77 o
  -3   4  15      350.12      248.72     56.63 o
  -2   4  15       17.50        1.91     46.00 o
  -1   4  15      209.99      198.98     80.36 o
   0   4  15      195.09      149.23     76.53 o
   1   4  15       11.00      -65.05    107.14 o
   2   4  15      483.84      531.88    114.79 o
  -9   5  15      192.26      225.76     76.53 o
  -8   5  15      294.50      217.21     59.76 o
  -7   5  15       81.43      111.29     61.50 o
  -6   5  15     1865.80     1820.90    123.09 o
  -5   5  15        9.78      -37.43     78.44 o
  -4   5  15      300.69      252.55     80.36 o
  -3   5  15      165.79       93.92     58.79 o
  -2   5  15      170.52      136.59     57.94 o
  -1   5  15      514.15      306.12    107.14 o
   0   5  15      899.79     1096.45    118.62 o
   1   5  15      315.27      358.93     70.79 o
   2   5  15        4.35        3.83     88.01 o
  -9   6  15        2.45        3.83     95.66 o
  -8   6  15       33.46       60.46     53.31 o
  -7   6  15       74.53       82.91     59.76 o
  -6   6  15       70.00       36.31     56.60 o
  -5   6  15      857.16      758.03     84.94 o
  -4   6  15      131.97      140.60     57.40 o
  -3   6  15     1162.94     1017.85    137.75 o
  -2   6  15        6.95       19.13     72.70 o
  -1   6  15      394.79      344.06     70.79 o
   0   6  15       20.12       37.89     55.42 o
   1   6  15      365.84      395.88     75.38 o
   2   6  15      284.04      312.47     71.36 o
  -9   7  15      152.34       91.84     76.53 o
  -8   7  15       11.84        3.83     99.49 o
  -7   7  15       40.62       32.29     65.05 o
  -6   7  15      198.42      210.46     88.01 o
  -5   7  15        0.09       42.19     48.70 o
  -4   7  15      176.56      114.79     76.53 o
  -3   7  15       13.17        0.00     95.66 o
  -2   7  15       80.58      149.23     99.49 o
  -1   7  15      515.34      480.27     70.35 o
   0   7  15      142.93      126.27    107.14 o
   1   7  15      105.10      112.88     62.23 o
   2   7  15        0.07       38.26     70.04 o
  -8   8  15      205.84      122.45     68.88 o
  -7   8  15      120.13       63.66     58.79 o
  -6   8  15      135.16       79.59     57.31 o
  -5   8  15      418.46      324.40     62.23 o
  -4   8  15        0.91      -26.79     95.66 o
  -3   8  15       87.68       69.37     55.48 o
  -2   8  15      360.31      343.73    110.97 o
  -1   8  15      243.82      277.38     68.88 o
   0   8  15      121.16      164.54     84.18 o
   1   8  15      123.98      183.67     84.18 o
  -8   9  15     1142.78     1040.81    133.93 o
  -7   9  15       23.07       36.24     95.66 o
  -6   9  15     1720.94     1845.36    288.90 o
  -5   9  15       10.65        3.08     48.48 o
  -4   9  15       35.68      -13.23     46.83 o
  -3   9  15       52.17       19.05     55.05 o
  -2   9  15      658.90      514.82     81.80 o
  -1   9  15      560.00      520.40     99.49 o
   0   9  15      100.86       72.70    110.97 o
   1   9  15      368.37      237.24     91.84 o
  -8  10  15        1.17       22.96    110.97 o
  -7  10  15       59.24        4.63     51.20 o
  -6  10  15      208.44      139.94     76.53 o
  -5  10  15      227.82      141.58     78.33 o
  -4  10  15       13.46       37.53     93.75 o
  -3  10  15      196.90      131.69     55.42 o
  -2  10  15      138.65      210.46     60.47 o
  -1  10  15      147.28       68.88    107.14 o
   0  10  15        1.80      -15.31     76.53 o
   1  10  15       36.85       11.48     80.36 o
  -7  11  15        1.46       17.01     47.81 o
  -6  11  15      281.46      162.77     69.73 o
  -5  11  15        9.57      -37.84     58.70 o
  -4  11  15       82.53       87.92     58.13 o
  -3  11  15      167.08      161.73     60.47 o
  -2  11  15      230.83      130.10     62.23 o
  -1  11  15      713.07      651.82     93.66 o
   0  11  15       26.54      -21.05     78.47 o
  -7  12  15      154.94       54.76     55.60 o
  -6  12  15       43.13      -33.92     80.36 o
  -5  12  15      954.26     1033.28    100.11 o
  -4  12  15      198.00      140.14     67.18 o
  -3  12  15      630.99      588.97     82.27 o
  -2  12  15       17.38      -18.37     53.91 o
  -1  12  15      148.68       97.58     81.17 o
   0  12  15       61.62       72.03     91.84 o
  -6  13  15       92.78      110.64     62.51 o
  -5  13  15        4.08      -41.29     64.26 o
  -4  13  15      116.31      143.23     59.34 o
  -3  13  15        1.34      -10.96     59.34 o
  -2  13  15      444.77      414.56     67.48 o
  -1  13  15      298.11      137.21     84.18 o
  -6  14  15       12.97     -114.79    114.79 o
  -5  14  15      144.10      203.87     72.46 o
  -4  14  15       19.59       35.05     61.99 o
  -3  14  15        2.14       12.75     56.63 o
  -2  14  15        4.99       26.62     61.53 o
  -1  14  15        2.46      -27.54     82.49 o
  -5  15  15        0.19      108.81     83.36 o
  -4  15  15      183.80      248.76     67.48 o
  -3  15  15       61.72       78.44     64.94 o
  -2  15  15      204.50      204.19     63.54 o
  -8   0  16     1597.75     1549.73    176.02 o
  -7   0  16       36.30       15.31    103.32 o
  -6   0  16     1440.50     1519.12    172.19 o
  -5   0  16        2.44       68.88     76.53 o
  -4   0  16      252.12      225.76    118.62 o
  -3   0  16       56.20       49.74     76.53 o
  -2   0  16      152.16      114.79     84.18 o
   0   0  16      298.44      397.96    145.41 o
  -8   1  16      291.56      242.76     58.13 o
  -7   1  16       84.08       86.10     54.11 o
  -6   1  16      268.68      293.18     70.19 o
  -5   1  16      319.39      332.10     73.47 o
  -4   1  16       50.06       64.27     52.71 o
  -3   1  16      118.41      108.24     64.29 o
  -2   1  16       32.44       32.53     62.27 o
  -1   1  16      295.21      286.99     95.66 o
   0   1  16      128.00      185.97    114.79 o
  -8   2  16       98.48       88.01     76.53 o
  -7   2  16        5.65      102.65     60.66 o
  -6   2  16       92.02      133.54     63.00 o
  -5   2  16       21.87       70.91     63.00 o
  -4   2  16        1.01      -50.95     51.20 o
  -3   2  16        1.81       17.30     61.22 o
  -2   2  16       69.72      103.54     64.31 o
  -1   2  16      287.53      246.29     73.49 o
   0   2  16        0.27       21.45     65.05 o
  -8   3  16      107.35       49.74    103.32 o
  -7   3  16      203.48      166.33     62.51 o
  -6   3  16      147.85      103.32     89.92 o
  -5   3  16     1727.81     1864.31    133.42 o
  -4   3  16       34.24      -59.51     60.16 o
  -3   3  16      342.51      433.38     79.51 o
  -2   3  16      460.54      433.70     78.96 o
  -1   3  16     1393.06     1639.52    125.80 o
   0   3  16      450.44      458.07     96.03 o
  -7   4  16       14.53        3.83     51.41 o
  -6   4  16     1684.31     1842.70    133.91 o
  -5   4  16       16.53       21.98     52.71 o
  -4   4  16      177.80      126.90     57.75 o
  -3   4  16       60.89       24.43     55.48 o
  -2   4  16       19.56       36.35     54.11 o
  -1   4  16       54.68       76.01     66.53 o
   0   4  16      727.43      576.35     85.20 o
  -7   5  16       60.32      -26.54    130.10 o
  -6   5  16        9.93       99.49     76.53 o
  -5   5  16       23.50       12.75     62.27 o
  -4   5  16       75.11      194.33     67.07 o
  -3   5  16        0.90       45.92     80.36 o
  -2   5  16       37.54        9.25     60.81 o
  -1   5  16        3.99      -50.06     62.27 o
   0   5  16      228.43      255.14     89.92 o
  -7   6  16      244.48      284.87     80.36 o
  -6   6  16      421.29      351.15     76.25 o
  -5   6  16      144.52      130.87     80.36 o
  -4   6  16      410.10      256.38     95.66 o
  -3   6  16      204.63       45.92     80.36 o
  -2   6  16       40.82       15.31     76.53 o
  -1   6  16      359.70      314.76    107.14 o
   0   6  16      301.59      252.77     68.96 o
  -7   7  16       24.75       52.89     75.62 o
  -6   7  16      157.48      180.17     63.20 o
  -5   7  16      609.78      598.92     81.17 o
  -4   7  16        8.85       30.61    114.79 o
  -3   7  16      239.46      277.30     66.25 o
  -2   7  16        5.09      -65.05     72.70 o
  -1   7  16      473.73      417.06     81.80 o
  -6   8  16      742.46      623.21     94.59 o
  -5   8  16      126.29      125.41     67.18 o
  -4   8  16       12.19      -29.12     61.22 o
  -3   8  16       11.55      -30.32     68.96 o
  -2   8  16       70.75      -88.01     88.01 o
  -1   8  16       99.68       55.48     64.94 o
  -6   9  16      144.44       24.99     91.84 o
  -5   9  16      381.85      338.34    116.71 o
  -4   9  16       80.48       68.45     69.37 o
  -3   9  16        4.32       15.87     55.42 o
  -2   9  16      410.33      304.00     75.62 o
  -1   9  16        9.41       42.09     80.36 o
  -5  10  16       29.95      -76.79     76.79 o
  -4  10  16       37.44       25.63     58.13 o
  -3  10  16       47.57       51.59     65.96 o
  -2  10  16      521.83      603.36    130.10 o
  -4  11  16      131.45       84.18     62.23 o
  -3  11  16      675.18      539.54    114.79 o
  -4   1  17      428.35      508.92     99.49 o
 
